# Supplementary material for: Epidemiology of protozoan and helminthic parasites in wild passerine birds of Britain and Ireland
Source: Parasitology. 2023 Jan 4;150(3):297–310. doi: 10.1017/S0031182022001779 (PMC10090598; doi:10.1017/S0031182022001779)
Supplement: Supplementary file 1 [file S0031182022001779sup001.zip]

Archive with 5 entries (5 files):
- S0031182022001779sup001.xlsx
- S0031182022001779sup002.tif
- S0031182022001779sup003.pdf
- S0031182022001779sup004.xlsx
- S0031182022001779sup005.pdf
