# Supplementary material for: Epidemiology of protozoan and helminthic parasites in wild passerine birds of Britain and Ireland
Source: Parasitology. 2023 Jan 4;150(3):297–310. doi: 10.1017/S0031182022001779 (PMC10090598; doi:10.1017/S0031182022001779)
Supplement: Supplementary file 1 [file S0031182022001779sup001.zip › S0031182022001779sup001.xlsx]

## Sheet: Prevalence Abundance
Season	SeasonB	SeasonC	Feeder	Geography	GeographyB	GeographyC	GeographyD	GeographyE	Time	Species	Family	FamilyB	FamilyC	FamilyD	FamilyE	FamilyF	FamilyG	FamilyH	FamilyI	FamilyJ	FamilyK	HabDiv	DietDiv	Age	Isospora	Strongyle	Capillaria	Porrocaecum	Tapeworm	Trematode	Eimeria	Monocystis	Total	Presence
Summer	Summer	ASummer	N	East England	East England	East England	East England	East England	2.2	Acrocephalus_schoenobaenus	Acrocephalidae	Acrocephalidae	Acrocephalidae	Acrocephalidae	Acrocephalidae	Acrocephalidae	Acrocephalidae	Acrocephalidae	Acrocephalidae	Acrocephalidae	Acrocephalidae	4	1	Adult	0	0	0	0	0	0	0	0	0	0
Summer	Summer	ASummer	N	East England	East England	East England	East England	East England	2.2	Acrocephalus_scirpaceus	Acrocephalidae	Acrocephalidae	Acrocephalidae	Acrocephalidae	Acrocephalidae	Acrocephalidae	Acrocephalidae	Acrocephalidae	Acrocephalidae	Acrocephalidae	Acrocephalidae	2	2	Adult	0	0	0	0	0	0	0	0	0	0
Summer	Summer	ASummer	N	East England	East England	East England	East England	East England	2.2	Acrocephalus_scirpaceus	Acrocephalidae	Acrocephalidae	Acrocephalidae	Acrocephalidae	Acrocephalidae	Acrocephalidae	Acrocephalidae	Acrocephalidae	Acrocephalidae	Acrocephalidae	Acrocephalidae	2	2	Adult	0	0	0	0	0	0	0	0	0	0
Summer	Summer	ASummer	N	East England	East England	East England	East England	East England	2.2	Acrocephalus_scirpaceus	Acrocephalidae	Acrocephalidae	Acrocephalidae	Acrocephalidae	Acrocephalidae	Acrocephalidae	Acrocephalidae	Acrocephalidae	Acrocephalidae	Acrocephalidae	Acrocephalidae	2	2	Adult	0	36	0	0	0	0	0	0	1800	1
Summer	Summer	ASummer	N	East England	East England	East England	East England	East England	2.2	Acrocephalus_schoenobaenus	Acrocephalidae	Acrocephalidae	Acrocephalidae	Acrocephalidae	Acrocephalidae	Acrocephalidae	Acrocephalidae	Acrocephalidae	Acrocephalidae	Acrocephalidae	Acrocephalidae	4	1	Adult	0	0	0	0	0	0	0	0	0	0
Summer	Summer	ASummer	N	East England	East England	East England	East England	East England	2.2	Acrocephalus_scirpaceus	Acrocephalidae	Acrocephalidae	Acrocephalidae	Acrocephalidae	Acrocephalidae	Acrocephalidae	Acrocephalidae	Acrocephalidae	Acrocephalidae	Acrocephalidae	Acrocephalidae	2	2	Adult	0	0	0	0	0	0	0	0	0	0
Summer	Summer	ASummer	N	East England	East England	East England	East England	East England	2.2	Acrocephalus_schoenobaenus	Acrocephalidae	Acrocephalidae	Acrocephalidae	Acrocephalidae	Acrocephalidae	Acrocephalidae	Acrocephalidae	Acrocephalidae	Acrocephalidae	Acrocephalidae	Acrocephalidae	4	1	Adult	0	4	0	0	0	0	0	0	200	1
Summer	Summer	ASummer	N	East England	East England	East England	East England	East England	2.2	Acrocephalus_scirpaceus	Acrocephalidae	Acrocephalidae	Acrocephalidae	Acrocephalidae	Acrocephalidae	Acrocephalidae	Acrocephalidae	Acrocephalidae	Acrocephalidae	Acrocephalidae	Acrocephalidae	2	2	Adult	0	0	0	0	0	0	0	0	0	0
Summer	Summer	ASummer	N	East England	East England	East England	East England	East England	2.2	Acrocephalus_schoenobaenus	Acrocephalidae	Acrocephalidae	Acrocephalidae	Acrocephalidae	Acrocephalidae	Acrocephalidae	Acrocephalidae	Acrocephalidae	Acrocephalidae	Acrocephalidae	Acrocephalidae	4	1	Adult	0	0	0	0	0	0	0	0	0	0
Summer	Summer	ASummer	N	East England	East England	East England	East England	East England	2.2	Acrocephalus_schoenobaenus	Acrocephalidae	Acrocephalidae	Acrocephalidae	Acrocephalidae	Acrocephalidae	Acrocephalidae	Acrocephalidae	Acrocephalidae	Acrocephalidae	Acrocephalidae	Acrocephalidae	4	1	Adult	0	0	0	0	0	0	816	0	40800	1
Summer	Summer	ASummer	N	East England	East England	East England	East England	East England	2.2	Acrocephalus_scirpaceus	Acrocephalidae	Acrocephalidae	Acrocephalidae	Acrocephalidae	Acrocephalidae	Acrocephalidae	Acrocephalidae	Acrocephalidae	Acrocephalidae	Acrocephalidae	Acrocephalidae	2	2	Adult	0	0	0	0	0	0	0	0	0	0
Summer	Summer	ASummer	N	East England	East England	East England	East England	East England	2.2	Acrocephalus_scirpaceus	Acrocephalidae	Acrocephalidae	Acrocephalidae	Acrocephalidae	Acrocephalidae	Acrocephalidae	Acrocephalidae	Acrocephalidae	Acrocephalidae	Acrocephalidae	Acrocephalidae	2	2	Adult	0	0	0	0	0	0	0	0	0	0
Summer	Summer	ASummer	N	East England	East England	East England	East England	East England	2.2	Acrocephalus_scirpaceus	Acrocephalidae	Acrocephalidae	Acrocephalidae	Acrocephalidae	Acrocephalidae	Acrocephalidae	Acrocephalidae	Acrocephalidae	Acrocephalidae	Acrocephalidae	Acrocephalidae	2	2	Adult	0	0	0	0	0	0	0	0	0	0
Summer	Summer	ASummer	N	East England	East England	East England	East England	East England	2.2	Acrocephalus_scirpaceus	Acrocephalidae	Acrocephalidae	Acrocephalidae	Acrocephalidae	Acrocephalidae	Acrocephalidae	Acrocephalidae	Acrocephalidae	Acrocephalidae	Acrocephalidae	Acrocephalidae	2	2	Adult	0	0	0	0	0	0	0	0	0	0
Summer	Summer	ASummer	N	East England	East England	East England	East England	East England	2.2	Acrocephalus_scirpaceus	Acrocephalidae	Acrocephalidae	Acrocephalidae	Acrocephalidae	Acrocephalidae	Acrocephalidae	Acrocephalidae	Acrocephalidae	Acrocephalidae	Acrocephalidae	Acrocephalidae	2	2	Juvenile	0	0	0	0	0	0	113	0	5650	1
Summer	Summer	ASummer	N	East England	East England	East England	East England	East England	2.2	Acrocephalus_scirpaceus	Acrocephalidae	Acrocephalidae	Acrocephalidae	Acrocephalidae	Acrocephalidae	Acrocephalidae	Acrocephalidae	Acrocephalidae	Acrocephalidae	Acrocephalidae	Acrocephalidae	2	2	Juvenile	0	0	0	0	0	0	4	0	200	1
Summer	Summer	ASummer	N	East England	East England	East England	East England	East England	2.2	Acrocephalus_scirpaceus	Acrocephalidae	Acrocephalidae	Acrocephalidae	Acrocephalidae	Acrocephalidae	Acrocephalidae	Acrocephalidae	Acrocephalidae	Acrocephalidae	Acrocephalidae	Acrocephalidae	2	2	Adult	0	0	0	0	0	0	0	0	0	0
Summer	Summer	ASummer	N	East England	East England	East England	East England	East England	2.2	Acrocephalus_schoenobaenus	Acrocephalidae	Acrocephalidae	Acrocephalidae	Acrocephalidae	Acrocephalidae	Acrocephalidae	Acrocephalidae	Acrocephalidae	Acrocephalidae	Acrocephalidae	Acrocephalidae	4	1	Adult	0	0	0	0	0	0	0	0	0	0
Summer	Summer	ASummer	N	East England	East England	East England	East England	East England	2.2	Acrocephalus_schoenobaenus	Acrocephalidae	Acrocephalidae	Acrocephalidae	Acrocephalidae	Acrocephalidae	Acrocephalidae	Acrocephalidae	Acrocephalidae	Acrocephalidae	Acrocephalidae	Acrocephalidae	4	1	Adult	0	0	0	0	0	0	156	0	7800	1
Summer	Summer	ASummer	N	East England	East England	East England	East England	East England	2.2	Acrocephalus_scirpaceus	Acrocephalidae	Acrocephalidae	Acrocephalidae	Acrocephalidae	Acrocephalidae	Acrocephalidae	Acrocephalidae	Acrocephalidae	Acrocephalidae	Acrocephalidae	Acrocephalidae	2	2	Adult	0	0	0	0	0	0	0	0	0	0
Summer	Summer	ASummer	N	East England	East England	East England	East England	East England	2.2	Acrocephalus_scirpaceus	Acrocephalidae	Acrocephalidae	Acrocephalidae	Acrocephalidae	Acrocephalidae	Acrocephalidae	Acrocephalidae	Acrocephalidae	Acrocephalidae	Acrocephalidae	Acrocephalidae	2	2	Adult	0	0	0	0	0	0	0	0	0	0
Summer	Summer	ASummer	N	East England	East England	East England	East England	East England	2.2	Acrocephalus_scirpaceus	Acrocephalidae	Acrocephalidae	Acrocephalidae	Acrocephalidae	Acrocephalidae	Acrocephalidae	Acrocephalidae	Acrocephalidae	Acrocephalidae	Acrocephalidae	Acrocephalidae	2	2	Adult	0	3	0	0	0	0	0	0	150	1
Summer	Summer	ASummer	N	East England	East England	East England	East England	East England	2.2	Acrocephalus_schoenobaenus	Acrocephalidae	Acrocephalidae	Acrocephalidae	Acrocephalidae	Acrocephalidae	Acrocephalidae	Acrocephalidae	Acrocephalidae	Acrocephalidae	Acrocephalidae	Acrocephalidae	4	1	Adult	0	0	0	0	0	0	0	0	0	0
Summer	Summer	ASummer	N	East England	East England	East England	East England	East England	2.2	Acrocephalus_scirpaceus	Acrocephalidae	Acrocephalidae	Acrocephalidae	Acrocephalidae	Acrocephalidae	Acrocephalidae	Acrocephalidae	Acrocephalidae	Acrocephalidae	Acrocephalidae	Acrocephalidae	2	2	Adult	0	0	0	0	0	0	0	0	0	0
Summer	Summer	ASummer	N	East England	East England	East England	East England	East England	2.2	Acrocephalus_schoenobaenus	Acrocephalidae	Acrocephalidae	Acrocephalidae	Acrocephalidae	Acrocephalidae	Acrocephalidae	Acrocephalidae	Acrocephalidae	Acrocephalidae	Acrocephalidae	Acrocephalidae	4	1	Juvenile	0	0	0	0	0	0	0	0	0	0
Summer	Summer	ASummer	N	East England	East England	East England	East England	East England	2.2	Acrocephalus_scirpaceus	Acrocephalidae	Acrocephalidae	Acrocephalidae	Acrocephalidae	Acrocephalidae	Acrocephalidae	Acrocephalidae	Acrocephalidae	Acrocephalidae	Acrocephalidae	Acrocephalidae	2	2	Adult	0	0	0	0	0	0	0	0	0	0
Summer	Summer	ASummer	N	East England	East England	East England	East England	East England	2.2	Acrocephalus_scirpaceus	Acrocephalidae	Acrocephalidae	Acrocephalidae	Acrocephalidae	Acrocephalidae	Acrocephalidae	Acrocephalidae	Acrocephalidae	Acrocephalidae	Acrocephalidae	Acrocephalidae	2	2	Adult	0	3	0	0	0	0	0	0	150	1
Summer	Summer	ASummer	N	East England	East England	East England	East England	East England	2.2	Acrocephalus_scirpaceus	Acrocephalidae	Acrocephalidae	Acrocephalidae	Acrocephalidae	Acrocephalidae	Acrocephalidae	Acrocephalidae	Acrocephalidae	Acrocephalidae	Acrocephalidae	Acrocephalidae	2	2	Adult	0	0	0	0	0	0	0	0	0	0
Summer	Summer	ASummer	N	East England	East England	East England	East England	East England	2.2	Acrocephalus_scirpaceus	Acrocephalidae	Acrocephalidae	Acrocephalidae	Acrocephalidae	Acrocephalidae	Acrocephalidae	Acrocephalidae	Acrocephalidae	Acrocephalidae	Acrocephalidae	Acrocephalidae	2	2	Adult	0	0	0	0	0	0	0	0	0	0
Summer	Summer	ASummer	N	East England	East England	East England	East England	East England	2.2	Acrocephalus_scirpaceus	Acrocephalidae	Acrocephalidae	Acrocephalidae	Acrocephalidae	Acrocephalidae	Acrocephalidae	Acrocephalidae	Acrocephalidae	Acrocephalidae	Acrocephalidae	Acrocephalidae	2	2	Adult	0	0	0	0	0	0	0	0	0	0
Summer	Summer	ASummer	N	East England	East England	East England	East England	East England	2.2	Acrocephalus_scirpaceus	Acrocephalidae	Acrocephalidae	Acrocephalidae	Acrocephalidae	Acrocephalidae	Acrocephalidae	Acrocephalidae	Acrocephalidae	Acrocephalidae	Acrocephalidae	Acrocephalidae	2	2	Adult	0	0	0	0	0	0	0	0	0	0
Summer	Summer	ASummer	N	East England	East England	East England	East England	East England	2.2	Acrocephalus_scirpaceus	Acrocephalidae	Acrocephalidae	Acrocephalidae	Acrocephalidae	Acrocephalidae	Acrocephalidae	Acrocephalidae	Acrocephalidae	Acrocephalidae	Acrocephalidae	Acrocephalidae	2	2	Juvenile	0	0	0	0	0	0	0	0	0	0
Summer	Summer	ASummer	N	East England	East England	East England	East England	East England	2.2	Acrocephalus_schoenobaenus	Acrocephalidae	Acrocephalidae	Acrocephalidae	Acrocephalidae	Acrocephalidae	Acrocephalidae	Acrocephalidae	Acrocephalidae	Acrocephalidae	Acrocephalidae	Acrocephalidae	4	1	Adult	0	0	0	0	0	0	0	0	0	0
Summer	Summer	ASummer	N	East England	East England	East England	East England	East England	2.2	Acrocephalus_scirpaceus	Acrocephalidae	Acrocephalidae	Acrocephalidae	Acrocephalidae	Acrocephalidae	Acrocephalidae	Acrocephalidae	Acrocephalidae	Acrocephalidae	Acrocephalidae	Acrocephalidae	2	2	Juvenile	0	0	0	0	0	0	0	0	0	0
Summer	Summer	ASummer	N	East England	East England	East England	East England	East England	2.2	Acrocephalus_schoenobaenus	Acrocephalidae	Acrocephalidae	Acrocephalidae	Acrocephalidae	Acrocephalidae	Acrocephalidae	Acrocephalidae	Acrocephalidae	Acrocephalidae	Acrocephalidae	Acrocephalidae	4	1	Adult	0	0	0	0	0	0	0	0	0	0
Spring	ASpring	Spring	Y	Southern Ireland	Southern Ireland	Southern Ireland	Southern Ireland	ASouthern Ireland	12.8	Corvus_monedula	Corvidae	AACorvidae	Corvidae	Corvidae	Corvidae	Corvidae	Corvidae	Corvidae	Corvidae	Corvidae	Corvidae	2	6	Adult	0	0	0	0	0	0	0	0	0	0
Spring	ASpring	Spring	N	Southern Ireland	Southern Ireland	Southern Ireland	Southern Ireland	ASouthern Ireland	12.8	Pyrrhocorax_pyrrhocorax	Corvidae	AACorvidae	Corvidae	Corvidae	Corvidae	Corvidae	Corvidae	Corvidae	Corvidae	Corvidae	Corvidae	3	4	Adult	0	0	0	0	0	0	0	0	0	0
Winter	Winter	Winter	Y	Southern Ireland	Southern Ireland	Southern Ireland	Southern Ireland	ASouthern Ireland	12.8	Corvus_frugilegus	Corvidae	AACorvidae	Corvidae	Corvidae	Corvidae	Corvidae	Corvidae	Corvidae	Corvidae	Corvidae	Corvidae	4	6	Adult	0	1	2	0	0	0	2	50	2750	1
Winter	Winter	Winter	Y	Southern Ireland	Southern Ireland	Southern Ireland	Southern Ireland	ASouthern Ireland	12.8	Corvus_corone	Corvidae	AACorvidae	Corvidae	Corvidae	Corvidae	Corvidae	Corvidae	Corvidae	Corvidae	Corvidae	Corvidae	2	6	Adult	0	0	3	0	0	0	0	0	150	1
Winter	Winter	Winter	Y	Southern Ireland	Southern Ireland	Southern Ireland	Southern Ireland	ASouthern Ireland	12.8	Corvus_frugilegus	Corvidae	AACorvidae	Corvidae	Corvidae	Corvidae	Corvidae	Corvidae	Corvidae	Corvidae	Corvidae	Corvidae	4	6	Adult	1012	0	0	0	0	0	0	0	50600	1
Winter	Winter	Winter	Y	Southern Ireland	Southern Ireland	Southern Ireland	Southern Ireland	ASouthern Ireland	12.8	Corvus_frugilegus	Corvidae	AACorvidae	Corvidae	Corvidae	Corvidae	Corvidae	Corvidae	Corvidae	Corvidae	Corvidae	Corvidae	4	6	Adult	0	0	3	0	0	0	0	0	150	1
Spring	ASpring	Spring	Y	Southern Ireland	Southern Ireland	Southern Ireland	Southern Ireland	ASouthern Ireland	12.8	Corvus_corone	Corvidae	AACorvidae	Corvidae	Corvidae	Corvidae	Corvidae	Corvidae	Corvidae	Corvidae	Corvidae	Corvidae	2	6	Adult	0	0	3	0	0	0	0	0	150	1
Spring	ASpring	Spring	Y	Southern Ireland	Southern Ireland	Southern Ireland	Southern Ireland	ASouthern Ireland	12.8	Corvus_frugilegus	Corvidae	AACorvidae	Corvidae	Corvidae	Corvidae	Corvidae	Corvidae	Corvidae	Corvidae	Corvidae	Corvidae	4	6	Adult	0	0	1	0	0	0	0	0	50	1
Spring	ASpring	Spring	Y	Southern Ireland	Southern Ireland	Southern Ireland	Southern Ireland	ASouthern Ireland	12.8	Corvus_frugilegus	Corvidae	AACorvidae	Corvidae	Corvidae	Corvidae	Corvidae	Corvidae	Corvidae	Corvidae	Corvidae	Corvidae	4	6	Adult	0	0	0	0	0	0	0	0	0	0
Spring	ASpring	Spring	N	Southeast England	Southeast England	Southeast England	ASoutheast England	Southeast England	8.2	Garrulus_glandarius	Corvidae	AACorvidae	Corvidae	Corvidae	Corvidae	Corvidae	Corvidae	Corvidae	Corvidae	Corvidae	Corvidae	2	4	Juvenile	0	0	1	0	0	0	0	0	50	1
Autumn	Autumn	Autumn	Y	Southeast England	Southeast England	Southeast England	ASoutheast England	Southeast England	8.2	Emberiza_schoeniclus	Emberizidae	Emberizidae	AAEmberizidae	Emberizidae	Emberizidae	Emberizidae	Emberizidae	Emberizidae	Emberizidae	Emberizidae	Emberizidae	3	3	Juvenile	0	0	0	0	0	0	0	0	0	0
Autumn	Autumn	Autumn	Y	Southeast England	Southeast England	Southeast England	ASoutheast England	Southeast England	8.2	Emberiza_schoeniclus	Emberizidae	Emberizidae	AAEmberizidae	Emberizidae	Emberizidae	Emberizidae	Emberizidae	Emberizidae	Emberizidae	Emberizidae	Emberizidae	3	3	Juvenile	0	0	0	0	0	0	0	0	0	0
Autumn	Autumn	Autumn	Y	Southeast England	Southeast England	Southeast England	ASoutheast England	Southeast England	8.2	Emberiza_schoeniclus	Emberizidae	Emberizidae	AAEmberizidae	Emberizidae	Emberizidae	Emberizidae	Emberizidae	Emberizidae	Emberizidae	Emberizidae	Emberizidae	3	3	Juvenile	0	0	0	0	0	0	0	0	0	0
Autumn	Autumn	Autumn	Y	Southeast England	Southeast England	Southeast England	ASoutheast England	Southeast England	8.2	Emberiza_schoeniclus	Emberizidae	Emberizidae	AAEmberizidae	Emberizidae	Emberizidae	Emberizidae	Emberizidae	Emberizidae	Emberizidae	Emberizidae	Emberizidae	3	3	Adult	0	0	0	0	0	0	0	0	0	0
Autumn	Autumn	Autumn	Y	Southeast England	Southeast England	Southeast England	ASoutheast England	Southeast England	8.2	Emberiza_schoeniclus	Emberizidae	Emberizidae	AAEmberizidae	Emberizidae	Emberizidae	Emberizidae	Emberizidae	Emberizidae	Emberizidae	Emberizidae	Emberizidae	3	3	Juvenile	0	0	0	0	0	0	0	0	0	0
Autumn	Autumn	Autumn	Y	Southeast England	Southeast England	Southeast England	ASoutheast England	Southeast England	8.2	Emberiza_schoeniclus	Emberizidae	Emberizidae	AAEmberizidae	Emberizidae	Emberizidae	Emberizidae	Emberizidae	Emberizidae	Emberizidae	Emberizidae	Emberizidae	3	3	Adult	0	0	0	0	0	0	0	0	0	0
Autumn	Autumn	Autumn	Y	Southeast England	Southeast England	Southeast England	ASoutheast England	Southeast England	8.2	Emberiza_schoeniclus	Emberizidae	Emberizidae	AAEmberizidae	Emberizidae	Emberizidae	Emberizidae	Emberizidae	Emberizidae	Emberizidae	Emberizidae	Emberizidae	3	3	Juvenile	0	0	0	0	0	0	0	0	0	0
Autumn	Autumn	Autumn	Y	Southeast England	Southeast England	Southeast England	ASoutheast England	Southeast England	8.2	Emberiza_schoeniclus	Emberizidae	Emberizidae	AAEmberizidae	Emberizidae	Emberizidae	Emberizidae	Emberizidae	Emberizidae	Emberizidae	Emberizidae	Emberizidae	3	3	Juvenile	0	0	0	0	0	0	0	0	0	0
Winter	Winter	Winter	Y	Southeast England	Southeast England	Southeast England	ASoutheast England	Southeast England	8.2	Emberiza_schoeniclus	Emberizidae	Emberizidae	AAEmberizidae	Emberizidae	Emberizidae	Emberizidae	Emberizidae	Emberizidae	Emberizidae	Emberizidae	Emberizidae	3	3	Adult	0	0	0	0	0	0	0	0	0	0
Winter	Winter	Winter	Y	Southeast England	Southeast England	Southeast England	ASoutheast England	Southeast England	8.2	Emberiza_schoeniclus	Emberizidae	Emberizidae	AAEmberizidae	Emberizidae	Emberizidae	Emberizidae	Emberizidae	Emberizidae	Emberizidae	Emberizidae	Emberizidae	3	3	Adult	0	0	0	0	0	0	0	0	0	0
Autumn	Autumn	Autumn	Y	Southeast England	Southeast England	Southeast England	ASoutheast England	Southeast England	8.2	Emberiza_schoeniclus	Emberizidae	Emberizidae	AAEmberizidae	Emberizidae	Emberizidae	Emberizidae	Emberizidae	Emberizidae	Emberizidae	Emberizidae	Emberizidae	3	3	Adult	0	0	0	0	0	0	0	0	0	0
Winter	Winter	Winter	Y	Southeast England	Southeast England	Southeast England	ASoutheast England	Southeast England	8.2	Emberiza_schoeniclus	Emberizidae	Emberizidae	AAEmberizidae	Emberizidae	Emberizidae	Emberizidae	Emberizidae	Emberizidae	Emberizidae	Emberizidae	Emberizidae	3	3	Juvenile	0	0	0	0	0	0	0	0	0	0
Autumn	Autumn	Autumn	Y	Southeast England	Southeast England	Southeast England	ASoutheast England	Southeast England	8.2	Emberiza_citrinella	Emberizidae	Emberizidae	AAEmberizidae	Emberizidae	Emberizidae	Emberizidae	Emberizidae	Emberizidae	Emberizidae	Emberizidae	Emberizidae	3	3	Juvenile	0	0	0	0	0	0	0	0	0	0
Autumn	Autumn	Autumn	Y	Southeast England	Southeast England	Southeast England	ASoutheast England	Southeast England	8.2	Emberiza_citrinella	Emberizidae	Emberizidae	AAEmberizidae	Emberizidae	Emberizidae	Emberizidae	Emberizidae	Emberizidae	Emberizidae	Emberizidae	Emberizidae	3	3	Juvenile	0	0	0	0	0	0	0	0	0	0
Autumn	Autumn	Autumn	Y	Southeast England	Southeast England	Southeast England	ASoutheast England	Southeast England	8.2	Emberiza_citrinella	Emberizidae	Emberizidae	AAEmberizidae	Emberizidae	Emberizidae	Emberizidae	Emberizidae	Emberizidae	Emberizidae	Emberizidae	Emberizidae	3	3	Juvenile	0	0	0	0	0	0	0	0	0	0
Autumn	Autumn	Autumn	Y	Southeast England	Southeast England	Southeast England	ASoutheast England	Southeast England	8.2	Emberiza_citrinella	Emberizidae	Emberizidae	AAEmberizidae	Emberizidae	Emberizidae	Emberizidae	Emberizidae	Emberizidae	Emberizidae	Emberizidae	Emberizidae	3	3	Juvenile	0	1	0	0	0	0	0	0	50	1
Autumn	Autumn	Autumn	Y	Southeast England	Southeast England	Southeast England	ASoutheast England	Southeast England	8.2	Emberiza_citrinella	Emberizidae	Emberizidae	AAEmberizidae	Emberizidae	Emberizidae	Emberizidae	Emberizidae	Emberizidae	Emberizidae	Emberizidae	Emberizidae	3	3	Adult	0	0	0	0	0	0	0	0	0	0
Autumn	Autumn	Autumn	Y	Southeast England	Southeast England	Southeast England	ASoutheast England	Southeast England	8.2	Emberiza_citrinella	Emberizidae	Emberizidae	AAEmberizidae	Emberizidae	Emberizidae	Emberizidae	Emberizidae	Emberizidae	Emberizidae	Emberizidae	Emberizidae	3	3	Juvenile	0	0	0	0	0	0	0	0	0	0
Autumn	Autumn	Autumn	Y	Southeast England	Southeast England	Southeast England	ASoutheast England	Southeast England	8.2	Emberiza_citrinella	Emberizidae	Emberizidae	AAEmberizidae	Emberizidae	Emberizidae	Emberizidae	Emberizidae	Emberizidae	Emberizidae	Emberizidae	Emberizidae	3	3	Adult	0	0	0	0	0	0	0	0	0	0
Autumn	Autumn	Autumn	Y	Southeast England	Southeast England	Southeast England	ASoutheast England	Southeast England	8.2	Emberiza_citrinella	Emberizidae	Emberizidae	AAEmberizidae	Emberizidae	Emberizidae	Emberizidae	Emberizidae	Emberizidae	Emberizidae	Emberizidae	Emberizidae	3	3	Juvenile	0	0	0	0	0	0	0	0	0	0
Autumn	Autumn	Autumn	Y	Southeast England	Southeast England	Southeast England	ASoutheast England	Southeast England	8.2	Emberiza_citrinella	Emberizidae	Emberizidae	AAEmberizidae	Emberizidae	Emberizidae	Emberizidae	Emberizidae	Emberizidae	Emberizidae	Emberizidae	Emberizidae	3	3	Adult	0	0	0	0	0	0	0	0	0	0
Autumn	Autumn	Autumn	Y	Southeast England	Southeast England	Southeast England	ASoutheast England	Southeast England	8.2	Emberiza_citrinella	Emberizidae	Emberizidae	AAEmberizidae	Emberizidae	Emberizidae	Emberizidae	Emberizidae	Emberizidae	Emberizidae	Emberizidae	Emberizidae	3	3	Juvenile	0	0	0	0	0	0	0	0	0	0
Autumn	Autumn	Autumn	Y	Southeast England	Southeast England	Southeast England	ASoutheast England	Southeast England	8.2	Emberiza_citrinella	Emberizidae	Emberizidae	AAEmberizidae	Emberizidae	Emberizidae	Emberizidae	Emberizidae	Emberizidae	Emberizidae	Emberizidae	Emberizidae	3	3	Juvenile	0	0	0	0	0	0	0	0	0	0
Winter	Winter	Winter	Y	Southeast England	Southeast England	Southeast England	ASoutheast England	Southeast England	8.2	Emberiza_citrinella	Emberizidae	Emberizidae	AAEmberizidae	Emberizidae	Emberizidae	Emberizidae	Emberizidae	Emberizidae	Emberizidae	Emberizidae	Emberizidae	3	3	Juvenile	0	0	0	0	0	0	0	0	0	0
Winter	Winter	Winter	Y	Southeast England	Southeast England	Southeast England	ASoutheast England	Southeast England	8.2	Emberiza_citrinella	Emberizidae	Emberizidae	AAEmberizidae	Emberizidae	Emberizidae	Emberizidae	Emberizidae	Emberizidae	Emberizidae	Emberizidae	Emberizidae	3	3	Juvenile	0	0	0	0	0	0	0	0	0	0
Winter	Winter	Winter	Y	Southeast England	Southeast England	Southeast England	ASoutheast England	Southeast England	8.2	Emberiza_citrinella	Emberizidae	Emberizidae	AAEmberizidae	Emberizidae	Emberizidae	Emberizidae	Emberizidae	Emberizidae	Emberizidae	Emberizidae	Emberizidae	3	3	Juvenile	0	0	0	0	0	0	0	0	0	0
Winter	Winter	Winter	Y	Southeast England	Southeast England	Southeast England	ASoutheast England	Southeast England	8.2	Emberiza_citrinella	Emberizidae	Emberizidae	AAEmberizidae	Emberizidae	Emberizidae	Emberizidae	Emberizidae	Emberizidae	Emberizidae	Emberizidae	Emberizidae	3	3	Juvenile	0	0	0	0	0	0	0	0	0	0
Winter	Winter	Winter	Y	Southeast England	Southeast England	Southeast England	ASoutheast England	Southeast England	8.2	Emberiza_citrinella	Emberizidae	Emberizidae	AAEmberizidae	Emberizidae	Emberizidae	Emberizidae	Emberizidae	Emberizidae	Emberizidae	Emberizidae	Emberizidae	3	3	Adult	0	0	0	0	0	0	0	0	0	0
Winter	Winter	Winter	Y	Southeast England	Southeast England	Southeast England	ASoutheast England	Southeast England	8.2	Emberiza_citrinella	Emberizidae	Emberizidae	AAEmberizidae	Emberizidae	Emberizidae	Emberizidae	Emberizidae	Emberizidae	Emberizidae	Emberizidae	Emberizidae	3	3	Juvenile	0	0	0	0	0	0	0	0	0	0
Spring	ASpring	Spring	Y	Southeast England	Southeast England	Southeast England	ASoutheast England	Southeast England	8.2	Emberiza_citrinella	Emberizidae	Emberizidae	AAEmberizidae	Emberizidae	Emberizidae	Emberizidae	Emberizidae	Emberizidae	Emberizidae	Emberizidae	Emberizidae	3	3	Juvenile	0	0	0	0	0	0	0	0	0	0
Spring	ASpring	Spring	Y	Southeast England	Southeast England	Southeast England	ASoutheast England	Southeast England	8.2	Emberiza_citrinella	Emberizidae	Emberizidae	AAEmberizidae	Emberizidae	Emberizidae	Emberizidae	Emberizidae	Emberizidae	Emberizidae	Emberizidae	Emberizidae	3	3	Juvenile	0	0	0	0	0	0	0	0	0	0
Spring	ASpring	Spring	Y	Southeast England	Southeast England	Southeast England	ASoutheast England	Southeast England	8.2	Emberiza_citrinella	Emberizidae	Emberizidae	AAEmberizidae	Emberizidae	Emberizidae	Emberizidae	Emberizidae	Emberizidae	Emberizidae	Emberizidae	Emberizidae	3	3	Juvenile	0	0	0	0	0	0	0	0	0	0
Summer	Summer	ASummer	Y	East England	East England	East England	East England	East England	2.2	Emberiza_citrinella	Emberizidae	Emberizidae	AAEmberizidae	Emberizidae	Emberizidae	Emberizidae	Emberizidae	Emberizidae	Emberizidae	Emberizidae	Emberizidae	3	3	Juvenile	1	0	0	0	0	0	0	0	50	1
Summer	Summer	ASummer	N	East England	East England	East England	East England	East England	2.2	Emberiza_schoeniclus	Emberizidae	Emberizidae	AAEmberizidae	Emberizidae	Emberizidae	Emberizidae	Emberizidae	Emberizidae	Emberizidae	Emberizidae	Emberizidae	3	3	Adult	0	0	0	0	0	0	0	0	0	0
Spring	ASpring	Spring	Y	East England	East England	East England	East England	East England	2.2	Emberiza_schoeniclus	Emberizidae	Emberizidae	AAEmberizidae	Emberizidae	Emberizidae	Emberizidae	Emberizidae	Emberizidae	Emberizidae	Emberizidae	Emberizidae	3	3	Adult	0	0	0	0	0	0	0	0	0	0
Spring	ASpring	Spring	Y	East England	East England	East England	East England	East England	2.2	Emberiza_citrinella	Emberizidae	Emberizidae	AAEmberizidae	Emberizidae	Emberizidae	Emberizidae	Emberizidae	Emberizidae	Emberizidae	Emberizidae	Emberizidae	3	3	Juvenile	0	0	0	0	0	0	0	0	0	0
Spring	ASpring	Spring	Y	East England	East England	East England	East England	East England	2.2	Emberiza_citrinella	Emberizidae	Emberizidae	AAEmberizidae	Emberizidae	Emberizidae	Emberizidae	Emberizidae	Emberizidae	Emberizidae	Emberizidae	Emberizidae	3	3	Juvenile	0	0	0	0	0	0	0	0	0	0
Spring	ASpring	Spring	Y	East England	East England	East England	East England	East England	2.2	Emberiza_citrinella	Emberizidae	Emberizidae	AAEmberizidae	Emberizidae	Emberizidae	Emberizidae	Emberizidae	Emberizidae	Emberizidae	Emberizidae	Emberizidae	3	3	Juvenile	0	0	0	0	0	0	0	0	0	0
Spring	ASpring	Spring	Y	East England	East England	East England	East England	East England	2.2	Emberiza_citrinella	Emberizidae	Emberizidae	AAEmberizidae	Emberizidae	Emberizidae	Emberizidae	Emberizidae	Emberizidae	Emberizidae	Emberizidae	Emberizidae	3	3	Adult	0	0	0	0	0	0	0	0	0	0
Spring	ASpring	Spring	Y	East England	East England	East England	East England	East England	2.2	Emberiza_citrinella	Emberizidae	Emberizidae	AAEmberizidae	Emberizidae	Emberizidae	Emberizidae	Emberizidae	Emberizidae	Emberizidae	Emberizidae	Emberizidae	3	3	Juvenile	0	0	0	0	0	0	0	0	0	0
Spring	ASpring	Spring	Y	East England	East England	East England	East England	East England	2.2	Emberiza_citrinella	Emberizidae	Emberizidae	AAEmberizidae	Emberizidae	Emberizidae	Emberizidae	Emberizidae	Emberizidae	Emberizidae	Emberizidae	Emberizidae	3	3	Adult	0	0	0	0	0	0	0	0	0	0
Spring	ASpring	Spring	Y	East England	East England	East England	East England	East England	2.2	Emberiza_citrinella	Emberizidae	Emberizidae	AAEmberizidae	Emberizidae	Emberizidae	Emberizidae	Emberizidae	Emberizidae	Emberizidae	Emberizidae	Emberizidae	3	3	Juvenile	9	0	0	0	0	0	0	0	450	1
Spring	ASpring	Spring	Y	East England	East England	East England	East England	East England	2.2	Emberiza_citrinella	Emberizidae	Emberizidae	AAEmberizidae	Emberizidae	Emberizidae	Emberizidae	Emberizidae	Emberizidae	Emberizidae	Emberizidae	Emberizidae	3	3	Adult	0	0	0	0	0	0	0	0	0	0
Spring	ASpring	Spring	Y	East England	East England	East England	East England	East England	2.2	Emberiza_citrinella	Emberizidae	Emberizidae	AAEmberizidae	Emberizidae	Emberizidae	Emberizidae	Emberizidae	Emberizidae	Emberizidae	Emberizidae	Emberizidae	3	3	Juvenile	0	0	0	0	0	0	0	0	0	0
Summer	Summer	ASummer	Y	East England	East England	East England	East England	East England	2.2	Emberiza_citrinella	Emberizidae	Emberizidae	AAEmberizidae	Emberizidae	Emberizidae	Emberizidae	Emberizidae	Emberizidae	Emberizidae	Emberizidae	Emberizidae	3	3	Adult	1	0	0	0	0	0	0	0	50	1
Summer	Summer	ASummer	N	East England	East England	East England	East England	East England	2.2	Emberiza_schoeniclus	Emberizidae	Emberizidae	AAEmberizidae	Emberizidae	Emberizidae	Emberizidae	Emberizidae	Emberizidae	Emberizidae	Emberizidae	Emberizidae	3	3	Adult	0	0	0	0	0	0	0	0	0	0
Spring	ASpring	Spring	Y	Southern Ireland	Southern Ireland	Southern Ireland	Southern Ireland	ASouthern Ireland	12.8	Carduelis_carduelis	Fringillidae	Fringillidae	Fringillidae	AAFringillidae	Fringillidae	Fringillidae	Fringillidae	Fringillidae	Fringillidae	Fringillidae	Fringillidae	3	1	Juvenile	0	0	0	0	0	0	0	0	0	0
Winter	Winter	Winter	Y	Southern Ireland	Southern Ireland	Southern Ireland	Southern Ireland	ASouthern Ireland	12.8	Fringilla_coelebs	Fringillidae	Fringillidae	Fringillidae	AAFringillidae	Fringillidae	Fringillidae	Fringillidae	Fringillidae	Fringillidae	Fringillidae	Fringillidae	3	3	Adult	0	0	0	0	0	0	0	0	0	0
Spring	ASpring	Spring	Y	Southern Ireland	Southern Ireland	Southern Ireland	Southern Ireland	ASouthern Ireland	12.8	Carduelis_carduelis	Fringillidae	Fringillidae	Fringillidae	AAFringillidae	Fringillidae	Fringillidae	Fringillidae	Fringillidae	Fringillidae	Fringillidae	Fringillidae	3	1	Juvenile	0	0	0	0	0	0	0	0	0	0
Spring	ASpring	Spring	Y	Southern Ireland	Southern Ireland	Southern Ireland	Southern Ireland	ASouthern Ireland	12.8	Carduelis_cannabina	Fringillidae	Fringillidae	Fringillidae	AAFringillidae	Fringillidae	Fringillidae	Fringillidae	Fringillidae	Fringillidae	Fringillidae	Fringillidae	3	1	Juvenile	0	0	0	0	0	0	0	0	0	0
Spring	ASpring	Spring	Y	Southern Ireland	Southern Ireland	Southern Ireland	Southern Ireland	ASouthern Ireland	12.8	Carduelis_carduelis	Fringillidae	Fringillidae	Fringillidae	AAFringillidae	Fringillidae	Fringillidae	Fringillidae	Fringillidae	Fringillidae	Fringillidae	Fringillidae	3	1	Juvenile	0	0	0	0	0	0	0	0	0	0
Winter	Winter	Winter	Y	Southern Ireland	Southern Ireland	Southern Ireland	Southern Ireland	ASouthern Ireland	12.8	Fringilla_coelebs	Fringillidae	Fringillidae	Fringillidae	AAFringillidae	Fringillidae	Fringillidae	Fringillidae	Fringillidae	Fringillidae	Fringillidae	Fringillidae	3	3	Adult	0	0	0	0	0	0	0	0	0	0
Winter	Winter	Winter	Y	Southern Ireland	Southern Ireland	Southern Ireland	Southern Ireland	ASouthern Ireland	12.8	Carduelis_carduelis	Fringillidae	Fringillidae	Fringillidae	AAFringillidae	Fringillidae	Fringillidae	Fringillidae	Fringillidae	Fringillidae	Fringillidae	Fringillidae	3	1	Juvenile	0	0	0	0	0	0	0	0	0	0
Winter	Winter	Winter	Y	Southern Ireland	Southern Ireland	Southern Ireland	Southern Ireland	ASouthern Ireland	12.8	Carduelis_carduelis	Fringillidae	Fringillidae	Fringillidae	AAFringillidae	Fringillidae	Fringillidae	Fringillidae	Fringillidae	Fringillidae	Fringillidae	Fringillidae	3	1	Juvenile	4	0	0	0	0	0	0	0	200	1
Winter	Winter	Winter	Y	Southern Ireland	Southern Ireland	Southern Ireland	Southern Ireland	ASouthern Ireland	12.8	Carduelis_carduelis	Fringillidae	Fringillidae	Fringillidae	AAFringillidae	Fringillidae	Fringillidae	Fringillidae	Fringillidae	Fringillidae	Fringillidae	Fringillidae	3	1	Juvenile	0	0	0	0	0	0	0	0	0	0
Winter	Winter	Winter	Y	Southern Ireland	Southern Ireland	Southern Ireland	Southern Ireland	ASouthern Ireland	12.8	Carduelis_carduelis	Fringillidae	Fringillidae	Fringillidae	AAFringillidae	Fringillidae	Fringillidae	Fringillidae	Fringillidae	Fringillidae	Fringillidae	Fringillidae	3	1	Juvenile	0	0	0	0	0	0	0	0	0	0
Spring	ASpring	Spring	Y	Southern Ireland	Southern Ireland	Southern Ireland	Southern Ireland	ASouthern Ireland	12.8	Carduelis_spinus	Fringillidae	Fringillidae	Fringillidae	AAFringillidae	Fringillidae	Fringillidae	Fringillidae	Fringillidae	Fringillidae	Fringillidae	Fringillidae	2	1	Juvenile	0	0	0	0	0	0	0	0	0	0
Spring	ASpring	Spring	Y	Southern Ireland	Southern Ireland	Southern Ireland	Southern Ireland	ASouthern Ireland	12.8	Carduelis_chloris	Fringillidae	Fringillidae	Fringillidae	AAFringillidae	Fringillidae	Fringillidae	Fringillidae	Fringillidae	Fringillidae	Fringillidae	Fringillidae	5	1	Juvenile	0	0	0	0	0	0	0	0	0	0
Spring	ASpring	Spring	Y	Southern Ireland	Southern Ireland	Southern Ireland	Southern Ireland	ASouthern Ireland	12.8	Carduelis_chloris	Fringillidae	Fringillidae	Fringillidae	AAFringillidae	Fringillidae	Fringillidae	Fringillidae	Fringillidae	Fringillidae	Fringillidae	Fringillidae	5	1	Juvenile	0	0	0	0	0	0	0	0	0	0
Winter	Winter	Winter	Y	Northwest Wales	Northwest Wales	ANorthwest Wales	Northwest Wales	Northwest Wales	10.1	Fringilla_coelebs	Fringillidae	Fringillidae	Fringillidae	AAFringillidae	Fringillidae	Fringillidae	Fringillidae	Fringillidae	Fringillidae	Fringillidae	Fringillidae	3	3	Adult	0	0	0	0	0	0	0	0	0	0
Autumn	Autumn	Autumn	Y	Northwest Wales	Northwest Wales	ANorthwest Wales	Northwest Wales	Northwest Wales	10.1	Fringilla_coelebs	Fringillidae	Fringillidae	Fringillidae	AAFringillidae	Fringillidae	Fringillidae	Fringillidae	Fringillidae	Fringillidae	Fringillidae	Fringillidae	3	3	Adult	0	0	0	0	0	0	0	0	0	0
Spring	ASpring	Spring	Y	Northwest Wales	Northwest Wales	ANorthwest Wales	Northwest Wales	Northwest Wales	10.1	Carduelis_spinus	Fringillidae	Fringillidae	Fringillidae	AAFringillidae	Fringillidae	Fringillidae	Fringillidae	Fringillidae	Fringillidae	Fringillidae	Fringillidae	2	1	Juvenile	0	0	0	0	0	0	0	0	0	0
Spring	ASpring	Spring	Y	Northwest Wales	Northwest Wales	ANorthwest Wales	Northwest Wales	Northwest Wales	10.1	Carduelis_spinus	Fringillidae	Fringillidae	Fringillidae	AAFringillidae	Fringillidae	Fringillidae	Fringillidae	Fringillidae	Fringillidae	Fringillidae	Fringillidae	2	1	Juvenile	0	0	0	0	0	0	0	0	0	0
Spring	ASpring	Spring	Y	Northwest Wales	Northwest Wales	ANorthwest Wales	Northwest Wales	Northwest Wales	10.1	Carduelis_flammea	Fringillidae	Fringillidae	Fringillidae	AAFringillidae	Fringillidae	Fringillidae	Fringillidae	Fringillidae	Fringillidae	Fringillidae	Fringillidae	5	3	Juvenile	0	0	0	0	0	0	0	0	0	0
Spring	ASpring	Spring	Y	Northwest Wales	Northwest Wales	ANorthwest Wales	Northwest Wales	Northwest Wales	10.1	Carduelis_spinus	Fringillidae	Fringillidae	Fringillidae	AAFringillidae	Fringillidae	Fringillidae	Fringillidae	Fringillidae	Fringillidae	Fringillidae	Fringillidae	2	1	Juvenile	0	0	0	0	0	0	0	0	0	0
Spring	ASpring	Spring	Y	Northwest Wales	Northwest Wales	ANorthwest Wales	Northwest Wales	Northwest Wales	10.1	Carduelis_flammea	Fringillidae	Fringillidae	Fringillidae	AAFringillidae	Fringillidae	Fringillidae	Fringillidae	Fringillidae	Fringillidae	Fringillidae	Fringillidae	5	3	Juvenile	0	0	0	0	0	0	0	0	0	0
Spring	ASpring	Spring	Y	Northwest Wales	Northwest Wales	ANorthwest Wales	Northwest Wales	Northwest Wales	10.1	Carduelis_spinus	Fringillidae	Fringillidae	Fringillidae	AAFringillidae	Fringillidae	Fringillidae	Fringillidae	Fringillidae	Fringillidae	Fringillidae	Fringillidae	2	1	Juvenile	0	0	0	0	0	0	0	0	0	0
Spring	ASpring	Spring	Y	Northwest Wales	Northwest Wales	ANorthwest Wales	Northwest Wales	Northwest Wales	10.1	Carduelis_carduelis	Fringillidae	Fringillidae	Fringillidae	AAFringillidae	Fringillidae	Fringillidae	Fringillidae	Fringillidae	Fringillidae	Fringillidae	Fringillidae	3	1	Adult	0	0	0	0	0	0	0	0	0	0
Spring	ASpring	Spring	Y	Northwest Wales	Northwest Wales	ANorthwest Wales	Northwest Wales	Northwest Wales	10.1	Carduelis_carduelis	Fringillidae	Fringillidae	Fringillidae	AAFringillidae	Fringillidae	Fringillidae	Fringillidae	Fringillidae	Fringillidae	Fringillidae	Fringillidae	3	1	Adult	0	0	0	0	0	0	0	0	0	0
Spring	ASpring	Spring	Y	Northwest Wales	Northwest Wales	ANorthwest Wales	Northwest Wales	Northwest Wales	10.1	Fringilla_coelebs	Fringillidae	Fringillidae	Fringillidae	AAFringillidae	Fringillidae	Fringillidae	Fringillidae	Fringillidae	Fringillidae	Fringillidae	Fringillidae	3	3	Juvenile	0	0	0	0	0	0	0	0	0	0
Spring	ASpring	Spring	Y	Northwest Wales	Northwest Wales	ANorthwest Wales	Northwest Wales	Northwest Wales	10.1	Fringilla_coelebs	Fringillidae	Fringillidae	Fringillidae	AAFringillidae	Fringillidae	Fringillidae	Fringillidae	Fringillidae	Fringillidae	Fringillidae	Fringillidae	3	3	Adult	0	0	0	0	0	0	0	0	0	0
Spring	ASpring	Spring	Y	Northwest Wales	Northwest Wales	ANorthwest Wales	Northwest Wales	Northwest Wales	10.1	Fringilla_coelebs	Fringillidae	Fringillidae	Fringillidae	AAFringillidae	Fringillidae	Fringillidae	Fringillidae	Fringillidae	Fringillidae	Fringillidae	Fringillidae	3	3	Adult	0	0	0	0	0	0	0	0	0	0
Spring	ASpring	Spring	Y	Northwest Wales	Northwest Wales	ANorthwest Wales	Northwest Wales	Northwest Wales	10.1	Fringilla_coelebs	Fringillidae	Fringillidae	Fringillidae	AAFringillidae	Fringillidae	Fringillidae	Fringillidae	Fringillidae	Fringillidae	Fringillidae	Fringillidae	3	3	Juvenile	0	0	0	0	0	0	0	0	0	0
Spring	ASpring	Spring	Y	Northwest Wales	Northwest Wales	ANorthwest Wales	Northwest Wales	Northwest Wales	10.1	Carduelis_carduelis	Fringillidae	Fringillidae	Fringillidae	AAFringillidae	Fringillidae	Fringillidae	Fringillidae	Fringillidae	Fringillidae	Fringillidae	Fringillidae	3	1	Juvenile	0	0	0	0	0	0	0	0	0	0
Spring	ASpring	Spring	Y	Northwest Wales	Northwest Wales	ANorthwest Wales	Northwest Wales	Northwest Wales	10.1	Fringilla_coelebs	Fringillidae	Fringillidae	Fringillidae	AAFringillidae	Fringillidae	Fringillidae	Fringillidae	Fringillidae	Fringillidae	Fringillidae	Fringillidae	3	3	Adult	0	0	0	0	0	0	0	0	0	0
Spring	ASpring	Spring	Y	Northwest Wales	Northwest Wales	ANorthwest Wales	Northwest Wales	Northwest Wales	10.1	Carduelis_carduelis	Fringillidae	Fringillidae	Fringillidae	AAFringillidae	Fringillidae	Fringillidae	Fringillidae	Fringillidae	Fringillidae	Fringillidae	Fringillidae	3	1	Adult	0	0	0	0	0	0	0	0	0	0
Autumn	Autumn	Autumn	Y	Northwest Wales	Northwest Wales	ANorthwest Wales	Northwest Wales	Northwest Wales	10.1	Fringilla_coelebs	Fringillidae	Fringillidae	Fringillidae	AAFringillidae	Fringillidae	Fringillidae	Fringillidae	Fringillidae	Fringillidae	Fringillidae	Fringillidae	3	3	Adult	0	0	0	0	0	0	0	0	0	0
Spring	ASpring	Spring	Y	Northwest Wales	Northwest Wales	ANorthwest Wales	Northwest Wales	Northwest Wales	10.1	Fringilla_coelebs	Fringillidae	Fringillidae	Fringillidae	AAFringillidae	Fringillidae	Fringillidae	Fringillidae	Fringillidae	Fringillidae	Fringillidae	Fringillidae	3	3	Adult	0	0	0	0	0	0	0	0	0	0
Spring	ASpring	Spring	Y	Northwest Wales	Northwest Wales	ANorthwest Wales	Northwest Wales	Northwest Wales	10.1	Fringilla_coelebs	Fringillidae	Fringillidae	Fringillidae	AAFringillidae	Fringillidae	Fringillidae	Fringillidae	Fringillidae	Fringillidae	Fringillidae	Fringillidae	3	3	Adult	0	0	0	0	0	0	0	0	0	0
Autumn	Autumn	Autumn	Y	Northwest Wales	Northwest Wales	ANorthwest Wales	Northwest Wales	Northwest Wales	10.1	Fringilla_coelebs	Fringillidae	Fringillidae	Fringillidae	AAFringillidae	Fringillidae	Fringillidae	Fringillidae	Fringillidae	Fringillidae	Fringillidae	Fringillidae	3	3	Adult	636	0	0	0	0	0	0	0	31800	1
Autumn	Autumn	Autumn	Y	Northwest Wales	Northwest Wales	ANorthwest Wales	Northwest Wales	Northwest Wales	10.1	Fringilla_coelebs	Fringillidae	Fringillidae	Fringillidae	AAFringillidae	Fringillidae	Fringillidae	Fringillidae	Fringillidae	Fringillidae	Fringillidae	Fringillidae	3	3	Juvenile	4	0	0	0	0	0	0	0	200	1
Autumn	Autumn	Autumn	Y	Northwest Wales	Northwest Wales	ANorthwest Wales	Northwest Wales	Northwest Wales	10.1	Fringilla_coelebs	Fringillidae	Fringillidae	Fringillidae	AAFringillidae	Fringillidae	Fringillidae	Fringillidae	Fringillidae	Fringillidae	Fringillidae	Fringillidae	3	3	Juvenile	0	0	0	0	0	0	0	0	0	0
Autumn	Autumn	Autumn	Y	Northwest Wales	Northwest Wales	ANorthwest Wales	Northwest Wales	Northwest Wales	10.1	Fringilla_coelebs	Fringillidae	Fringillidae	Fringillidae	AAFringillidae	Fringillidae	Fringillidae	Fringillidae	Fringillidae	Fringillidae	Fringillidae	Fringillidae	3	3	Adult	0	0	0	0	0	0	0	0	0	0
Winter	Winter	Winter	Y	Northwest Wales	Northwest Wales	ANorthwest Wales	Northwest Wales	Northwest Wales	10.1	Pyrrhula_pyrrhula	Fringillidae	Fringillidae	Fringillidae	AAFringillidae	Fringillidae	Fringillidae	Fringillidae	Fringillidae	Fringillidae	Fringillidae	Fringillidae	2	3	Juvenile	0	0	0	0	0	0	0	0	0	0
Winter	Winter	Winter	Y	Northwest Wales	Northwest Wales	ANorthwest Wales	Northwest Wales	Northwest Wales	10.1	Carduelis_carduelis	Fringillidae	Fringillidae	Fringillidae	AAFringillidae	Fringillidae	Fringillidae	Fringillidae	Fringillidae	Fringillidae	Fringillidae	Fringillidae	3	1	Adult	0	0	0	0	0	0	0	0	0	0
Winter	Winter	Winter	Y	Northwest Wales	Northwest Wales	ANorthwest Wales	Northwest Wales	Northwest Wales	10.1	Fringilla_coelebs	Fringillidae	Fringillidae	Fringillidae	AAFringillidae	Fringillidae	Fringillidae	Fringillidae	Fringillidae	Fringillidae	Fringillidae	Fringillidae	3	3	Juvenile	0	0	0	0	0	0	0	0	0	0
Winter	Winter	Winter	Y	Northwest Wales	Northwest Wales	ANorthwest Wales	Northwest Wales	Northwest Wales	10.1	Fringilla_coelebs	Fringillidae	Fringillidae	Fringillidae	AAFringillidae	Fringillidae	Fringillidae	Fringillidae	Fringillidae	Fringillidae	Fringillidae	Fringillidae	3	3	Juvenile	0	0	0	0	0	0	0	0	0	0
Autumn	Autumn	Autumn	Y	Northwest Wales	Northwest Wales	ANorthwest Wales	Northwest Wales	Northwest Wales	10.1	Fringilla_coelebs	Fringillidae	Fringillidae	Fringillidae	AAFringillidae	Fringillidae	Fringillidae	Fringillidae	Fringillidae	Fringillidae	Fringillidae	Fringillidae	3	3	Adult	34	0	0	0	0	0	0	0	1700	1
Autumn	Autumn	Autumn	Y	Northwest Wales	Northwest Wales	ANorthwest Wales	Northwest Wales	Northwest Wales	10.1	Fringilla_coelebs	Fringillidae	Fringillidae	Fringillidae	AAFringillidae	Fringillidae	Fringillidae	Fringillidae	Fringillidae	Fringillidae	Fringillidae	Fringillidae	3	3	Adult	0	0	0	0	0	0	0	0	0	0
Autumn	Autumn	Autumn	Y	Southeast England	Southeast England	Southeast England	ASoutheast England	Southeast England	8.2	Fringilla_coelebs	Fringillidae	Fringillidae	Fringillidae	AAFringillidae	Fringillidae	Fringillidae	Fringillidae	Fringillidae	Fringillidae	Fringillidae	Fringillidae	3	3	Adult	0	0	0	0	0	0	0	0	0	0
Winter	Winter	Winter	Y	Southeast England	Southeast England	Southeast England	ASoutheast England	Southeast England	8.2	Fringilla_coelebs	Fringillidae	Fringillidae	Fringillidae	AAFringillidae	Fringillidae	Fringillidae	Fringillidae	Fringillidae	Fringillidae	Fringillidae	Fringillidae	3	3	Juvenile	0	0	0	0	0	0	0	0	0	0
Winter	Winter	Winter	Y	Southeast England	Southeast England	Southeast England	ASoutheast England	Southeast England	8.2	Fringilla_coelebs	Fringillidae	Fringillidae	Fringillidae	AAFringillidae	Fringillidae	Fringillidae	Fringillidae	Fringillidae	Fringillidae	Fringillidae	Fringillidae	3	3	Juvenile	0	0	0	0	0	0	0	0	0	0
Winter	Winter	Winter	Y	Southeast England	Southeast England	Southeast England	ASoutheast England	Southeast England	8.2	Carduelis_cannabina	Fringillidae	Fringillidae	Fringillidae	AAFringillidae	Fringillidae	Fringillidae	Fringillidae	Fringillidae	Fringillidae	Fringillidae	Fringillidae	3	1	Adult	0	0	0	0	0	0	0	0	0	0
Winter	Winter	Winter	Y	Southeast England	Southeast England	Southeast England	ASoutheast England	Southeast England	8.2	Carduelis_cannabina	Fringillidae	Fringillidae	Fringillidae	AAFringillidae	Fringillidae	Fringillidae	Fringillidae	Fringillidae	Fringillidae	Fringillidae	Fringillidae	3	1	Juvenile	5	0	0	0	0	0	0	0	250	1
Winter	Winter	Winter	Y	Southeast England	Southeast England	Southeast England	ASoutheast England	Southeast England	8.2	Fringilla_coelebs	Fringillidae	Fringillidae	Fringillidae	AAFringillidae	Fringillidae	Fringillidae	Fringillidae	Fringillidae	Fringillidae	Fringillidae	Fringillidae	3	3	Juvenile	28	0	0	0	0	0	0	0	1400	1
Spring	ASpring	Spring	Y	Southeast England	Southeast England	Southeast England	ASoutheast England	Southeast England	8.2	Carduelis_cannabina	Fringillidae	Fringillidae	Fringillidae	AAFringillidae	Fringillidae	Fringillidae	Fringillidae	Fringillidae	Fringillidae	Fringillidae	Fringillidae	3	1	Juvenile	0	0	0	0	0	0	0	0	0	0
Spring	ASpring	Spring	N	Southeast England	Southeast England	Southeast England	ASoutheast England	Southeast England	8.2	Pyrrhula_pyrrhula	Fringillidae	Fringillidae	Fringillidae	AAFringillidae	Fringillidae	Fringillidae	Fringillidae	Fringillidae	Fringillidae	Fringillidae	Fringillidae	2	3	Juvenile	0	0	0	0	0	0	0	0	0	0
Winter	Winter	Winter	Y	Southeast England	Southeast England	Southeast England	ASoutheast England	Southeast England	8.2	Carduelis_chloris	Fringillidae	Fringillidae	Fringillidae	AAFringillidae	Fringillidae	Fringillidae	Fringillidae	Fringillidae	Fringillidae	Fringillidae	Fringillidae	5	1	Juvenile	0	0	0	0	0	0	0	0	0	0
Spring	ASpring	Spring	N	Northwest England	ANorthwest England	Northwest England	Northwest England	Northwest England	5.4	Carduelis_flammea	Fringillidae	Fringillidae	Fringillidae	AAFringillidae	Fringillidae	Fringillidae	Fringillidae	Fringillidae	Fringillidae	Fringillidae	Fringillidae	5	3	Juvenile	0	0	0	0	0	0	0	0	0	0
Spring	ASpring	Spring	N	Northwest England	ANorthwest England	Northwest England	Northwest England	Northwest England	5.4	Carduelis_flammea	Fringillidae	Fringillidae	Fringillidae	AAFringillidae	Fringillidae	Fringillidae	Fringillidae	Fringillidae	Fringillidae	Fringillidae	Fringillidae	5	3	Juvenile	0	0	0	0	0	0	0	0	0	0
Spring	ASpring	Spring	N	Northwest England	ANorthwest England	Northwest England	Northwest England	Northwest England	5.4	Carduelis_flammea	Fringillidae	Fringillidae	Fringillidae	AAFringillidae	Fringillidae	Fringillidae	Fringillidae	Fringillidae	Fringillidae	Fringillidae	Fringillidae	5	3	Adult	0	0	0	0	0	0	0	0	0	0
Spring	ASpring	Spring	N	Northwest England	ANorthwest England	Northwest England	Northwest England	Northwest England	5.4	Carduelis_flammea	Fringillidae	Fringillidae	Fringillidae	AAFringillidae	Fringillidae	Fringillidae	Fringillidae	Fringillidae	Fringillidae	Fringillidae	Fringillidae	5	3	Juvenile	0	0	0	0	0	0	0	0	0	0
Spring	ASpring	Spring	N	Northwest England	ANorthwest England	Northwest England	Northwest England	Northwest England	5.4	Carduelis_carduelis	Fringillidae	Fringillidae	Fringillidae	AAFringillidae	Fringillidae	Fringillidae	Fringillidae	Fringillidae	Fringillidae	Fringillidae	Fringillidae	3	1	Juvenile	0	0	0	0	0	0	0	0	0	0
Spring	ASpring	Spring	N	Northwest England	ANorthwest England	Northwest England	Northwest England	Northwest England	5.4	Carduelis_flammea	Fringillidae	Fringillidae	Fringillidae	AAFringillidae	Fringillidae	Fringillidae	Fringillidae	Fringillidae	Fringillidae	Fringillidae	Fringillidae	5	3	Adult	0	0	0	0	0	0	0	0	0	0
Spring	ASpring	Spring	Y	Northwest England	ANorthwest England	Northwest England	Northwest England	Northwest England	5.4	Carduelis_carduelis	Fringillidae	Fringillidae	Fringillidae	AAFringillidae	Fringillidae	Fringillidae	Fringillidae	Fringillidae	Fringillidae	Fringillidae	Fringillidae	3	1	Juvenile	10	0	0	0	0	0	0	0	500	1
Autumn	Autumn	Autumn	Y	Northwest England	ANorthwest England	Northwest England	Northwest England	Northwest England	5.4	Fringilla_coelebs	Fringillidae	Fringillidae	Fringillidae	AAFringillidae	Fringillidae	Fringillidae	Fringillidae	Fringillidae	Fringillidae	Fringillidae	Fringillidae	3	3	Adult	0	0	0	0	0	0	0	0	0	0
Autumn	Autumn	Autumn	Y	Northwest England	ANorthwest England	Northwest England	Northwest England	Northwest England	5.4	Carduelis_carduelis	Fringillidae	Fringillidae	Fringillidae	AAFringillidae	Fringillidae	Fringillidae	Fringillidae	Fringillidae	Fringillidae	Fringillidae	Fringillidae	3	1	Juvenile	0	0	0	0	0	0	0	0	0	0
Spring	ASpring	Spring	Y	Northwest England	ANorthwest England	Northwest England	Northwest England	Northwest England	5.4	Fringilla_coelebs	Fringillidae	Fringillidae	Fringillidae	AAFringillidae	Fringillidae	Fringillidae	Fringillidae	Fringillidae	Fringillidae	Fringillidae	Fringillidae	3	3	Juvenile	0	0	0	0	0	0	0	0	0	0
Autumn	Autumn	Autumn	Y	Northwest England	ANorthwest England	Northwest England	Northwest England	Northwest England	5.4	Fringilla_coelebs	Fringillidae	Fringillidae	Fringillidae	AAFringillidae	Fringillidae	Fringillidae	Fringillidae	Fringillidae	Fringillidae	Fringillidae	Fringillidae	3	3	Juvenile	0	0	0	0	0	0	0	0	0	0
Spring	ASpring	Spring	N	Northwest England	ANorthwest England	Northwest England	Northwest England	Northwest England	5.4	Pyrrhula_pyrrhula	Fringillidae	Fringillidae	Fringillidae	AAFringillidae	Fringillidae	Fringillidae	Fringillidae	Fringillidae	Fringillidae	Fringillidae	Fringillidae	2	3	Juvenile	0	0	0	0	0	0	0	0	0	0
Autumn	Autumn	Autumn	Y	Northwest England	ANorthwest England	Northwest England	Northwest England	Northwest England	5.4	Carduelis_chloris	Fringillidae	Fringillidae	Fringillidae	AAFringillidae	Fringillidae	Fringillidae	Fringillidae	Fringillidae	Fringillidae	Fringillidae	Fringillidae	5	1	Juvenile	0	0	0	0	0	0	0	0	0	0
Spring	ASpring	Spring	N	Northwest England	ANorthwest England	Northwest England	Northwest England	Northwest England	5.4	Carduelis_chloris	Fringillidae	Fringillidae	Fringillidae	AAFringillidae	Fringillidae	Fringillidae	Fringillidae	Fringillidae	Fringillidae	Fringillidae	Fringillidae	5	1	Juvenile	0	0	0	0	0	0	0	0	0	0
Spring	ASpring	Spring	Y	East England	East England	East England	East England	East England	2.2	Carduelis_carduelis	Fringillidae	Fringillidae	Fringillidae	AAFringillidae	Fringillidae	Fringillidae	Fringillidae	Fringillidae	Fringillidae	Fringillidae	Fringillidae	3	1	Juvenile	0	0	0	0	0	0	0	0	0	0
Spring	ASpring	Spring	N	East England	East England	East England	East England	East England	2.2	Pyrrhula_pyrrhula	Fringillidae	Fringillidae	Fringillidae	AAFringillidae	Fringillidae	Fringillidae	Fringillidae	Fringillidae	Fringillidae	Fringillidae	Fringillidae	2	3	Juvenile	0	0	0	0	0	0	0	0	0	0
Spring	ASpring	Spring	N	East England	East England	East England	East England	East England	2.2	Pyrrhula_pyrrhula	Fringillidae	Fringillidae	Fringillidae	AAFringillidae	Fringillidae	Fringillidae	Fringillidae	Fringillidae	Fringillidae	Fringillidae	Fringillidae	2	3	Juvenile	0	0	0	0	0	0	0	0	0	0
Spring	ASpring	Spring	Y	East England	East England	East England	East England	East England	2.2	Carduelis_carduelis	Fringillidae	Fringillidae	Fringillidae	AAFringillidae	Fringillidae	Fringillidae	Fringillidae	Fringillidae	Fringillidae	Fringillidae	Fringillidae	3	1	Juvenile	0	0	0	0	0	0	0	0	0	0
Summer	Summer	ASummer	Y	East England	East England	East England	East England	East England	2.2	Carduelis_carduelis	Fringillidae	Fringillidae	Fringillidae	AAFringillidae	Fringillidae	Fringillidae	Fringillidae	Fringillidae	Fringillidae	Fringillidae	Fringillidae	3	1	Juvenile	3	0	0	0	0	0	0	0	150	1
Summer	Summer	ASummer	N	East England	East England	East England	East England	East England	2.2	Pyrrhula_pyrrhula	Fringillidae	Fringillidae	Fringillidae	AAFringillidae	Fringillidae	Fringillidae	Fringillidae	Fringillidae	Fringillidae	Fringillidae	Fringillidae	2	3	Adult	0	0	0	0	0	0	0	0	0	0
Spring	ASpring	Spring	Y	East England	East England	East England	East England	East England	2.2	Fringilla_coelebs	Fringillidae	Fringillidae	Fringillidae	AAFringillidae	Fringillidae	Fringillidae	Fringillidae	Fringillidae	Fringillidae	Fringillidae	Fringillidae	3	3	Juvenile	0	0	0	0	0	0	0	0	0	0
Spring	ASpring	Spring	Y	East England	East England	East England	East England	East England	2.2	Carduelis_chloris	Fringillidae	Fringillidae	Fringillidae	AAFringillidae	Fringillidae	Fringillidae	Fringillidae	Fringillidae	Fringillidae	Fringillidae	Fringillidae	5	1	Adult	0	0	0	0	0	0	0	0	0	0
Summer	Summer	ASummer	Y	East England	East England	East England	East England	East England	2.2	Carduelis_chloris	Fringillidae	Fringillidae	Fringillidae	AAFringillidae	Fringillidae	Fringillidae	Fringillidae	Fringillidae	Fringillidae	Fringillidae	Fringillidae	5	1	Juvenile	0	0	0	0	0	0	0	0	0	0
Summer	Summer	ASummer	Y	East England	East England	East England	East England	East England	2.2	Carduelis_chloris	Fringillidae	Fringillidae	Fringillidae	AAFringillidae	Fringillidae	Fringillidae	Fringillidae	Fringillidae	Fringillidae	Fringillidae	Fringillidae	5	1	Juvenile	0	0	0	0	0	0	0	0	0	0
Summer	Summer	ASummer	Y	East England	East England	East England	East England	East England	2.2	Carduelis_chloris	Fringillidae	Fringillidae	Fringillidae	AAFringillidae	Fringillidae	Fringillidae	Fringillidae	Fringillidae	Fringillidae	Fringillidae	Fringillidae	5	1	Juvenile	0	0	0	0	0	0	0	0	0	0
Summer	Summer	ASummer	Y	East England	East England	East England	East England	East England	2.2	Carduelis_chloris	Fringillidae	Fringillidae	Fringillidae	AAFringillidae	Fringillidae	Fringillidae	Fringillidae	Fringillidae	Fringillidae	Fringillidae	Fringillidae	5	1	Juvenile	0	0	0	0	0	0	0	0	0	0
Summer	Summer	ASummer	Y	East England	East England	East England	East England	East England	2.2	Carduelis_chloris	Fringillidae	Fringillidae	Fringillidae	AAFringillidae	Fringillidae	Fringillidae	Fringillidae	Fringillidae	Fringillidae	Fringillidae	Fringillidae	5	1	Juvenile	0	0	0	0	0	0	0	0	0	0
Summer	Summer	ASummer	Y	East England	East England	East England	East England	East England	2.2	Carduelis_chloris	Fringillidae	Fringillidae	Fringillidae	AAFringillidae	Fringillidae	Fringillidae	Fringillidae	Fringillidae	Fringillidae	Fringillidae	Fringillidae	5	1	Adult	0	0	0	0	0	0	0	0	0	0
Spring	ASpring	Spring	Y	East England	East England	East England	East England	East England	2.2	Carduelis_chloris	Fringillidae	Fringillidae	Fringillidae	AAFringillidae	Fringillidae	Fringillidae	Fringillidae	Fringillidae	Fringillidae	Fringillidae	Fringillidae	5	1	Adult	0	0	0	0	0	0	0	0	0	0
Spring	ASpring	Spring	Y	East England	East England	East England	East England	East England	2.2	Carduelis_chloris	Fringillidae	Fringillidae	Fringillidae	AAFringillidae	Fringillidae	Fringillidae	Fringillidae	Fringillidae	Fringillidae	Fringillidae	Fringillidae	5	1	Juvenile	0	0	0	0	0	0	0	0	0	0
Winter	Winter	Winter	Y	Southwest England	Southwest England	Southwest England	Southwest England	Southwest England	8.9	Carduelis_carduelis	Fringillidae	Fringillidae	Fringillidae	AAFringillidae	Fringillidae	Fringillidae	Fringillidae	Fringillidae	Fringillidae	Fringillidae	Fringillidae	3	1	Adult	0	0	0	0	0	0	0	0	0	0
Autumn	Autumn	Autumn	Y	Southwest England	Southwest England	Southwest England	Southwest England	Southwest England	8.9	Carduelis_carduelis	Fringillidae	Fringillidae	Fringillidae	AAFringillidae	Fringillidae	Fringillidae	Fringillidae	Fringillidae	Fringillidae	Fringillidae	Fringillidae	3	1	Juvenile	0	0	0	0	0	0	0	0	0	0
Winter	Winter	Winter	Y	Southwest England	Southwest England	Southwest England	Southwest England	Southwest England	8.9	Carduelis_carduelis	Fringillidae	Fringillidae	Fringillidae	AAFringillidae	Fringillidae	Fringillidae	Fringillidae	Fringillidae	Fringillidae	Fringillidae	Fringillidae	3	1	Juvenile	0	0	0	0	0	0	0	0	0	0
Autumn	Autumn	Autumn	Y	Southwest England	Southwest England	Southwest England	Southwest England	Southwest England	8.9	Carduelis_spinus	Fringillidae	Fringillidae	Fringillidae	AAFringillidae	Fringillidae	Fringillidae	Fringillidae	Fringillidae	Fringillidae	Fringillidae	Fringillidae	2	1	Juvenile	0	0	0	0	0	0	0	0	0	0
Autumn	Autumn	Autumn	Y	Southwest England	Southwest England	Southwest England	Southwest England	Southwest England	8.9	Carduelis_carduelis	Fringillidae	Fringillidae	Fringillidae	AAFringillidae	Fringillidae	Fringillidae	Fringillidae	Fringillidae	Fringillidae	Fringillidae	Fringillidae	3	1	Juvenile	0	0	0	0	0	0	0	0	0	0
Autumn	Autumn	Autumn	Y	Southwest England	Southwest England	Southwest England	Southwest England	Southwest England	8.9	Carduelis_spinus	Fringillidae	Fringillidae	Fringillidae	AAFringillidae	Fringillidae	Fringillidae	Fringillidae	Fringillidae	Fringillidae	Fringillidae	Fringillidae	2	1	Juvenile	0	0	0	0	0	0	0	0	0	0
Winter	Winter	Winter	Y	Southwest England	Southwest England	Southwest England	Southwest England	Southwest England	8.9	Carduelis_carduelis	Fringillidae	Fringillidae	Fringillidae	AAFringillidae	Fringillidae	Fringillidae	Fringillidae	Fringillidae	Fringillidae	Fringillidae	Fringillidae	3	1	Juvenile	792	0	0	0	0	0	0	0	39600	1
Autumn	Autumn	Autumn	Y	Southwest England	Southwest England	Southwest England	Southwest England	Southwest England	8.9	Carduelis_carduelis	Fringillidae	Fringillidae	Fringillidae	AAFringillidae	Fringillidae	Fringillidae	Fringillidae	Fringillidae	Fringillidae	Fringillidae	Fringillidae	3	1	Juvenile	0	0	0	0	0	0	0	0	0	0
Autumn	Autumn	Autumn	Y	Southwest England	Southwest England	Southwest England	Southwest England	Southwest England	8.9	Carduelis_carduelis	Fringillidae	Fringillidae	Fringillidae	AAFringillidae	Fringillidae	Fringillidae	Fringillidae	Fringillidae	Fringillidae	Fringillidae	Fringillidae	3	1	Juvenile	0	0	0	0	0	0	0	0	0	0
Autumn	Autumn	Autumn	Y	Southwest England	Southwest England	Southwest England	Southwest England	Southwest England	8.9	Carduelis_carduelis	Fringillidae	Fringillidae	Fringillidae	AAFringillidae	Fringillidae	Fringillidae	Fringillidae	Fringillidae	Fringillidae	Fringillidae	Fringillidae	3	1	Juvenile	0	0	0	0	0	0	0	0	0	0
Autumn	Autumn	Autumn	Y	Southwest England	Southwest England	Southwest England	Southwest England	Southwest England	8.9	Carduelis_carduelis	Fringillidae	Fringillidae	Fringillidae	AAFringillidae	Fringillidae	Fringillidae	Fringillidae	Fringillidae	Fringillidae	Fringillidae	Fringillidae	3	1	Juvenile	0	0	0	0	0	0	0	0	0	0
Autumn	Autumn	Autumn	Y	Southwest England	Southwest England	Southwest England	Southwest England	Southwest England	8.9	Carduelis_carduelis	Fringillidae	Fringillidae	Fringillidae	AAFringillidae	Fringillidae	Fringillidae	Fringillidae	Fringillidae	Fringillidae	Fringillidae	Fringillidae	3	1	Adult	0	0	0	0	0	0	0	0	0	0
Autumn	Autumn	Autumn	Y	Southwest England	Southwest England	Southwest England	Southwest England	Southwest England	8.9	Carduelis_carduelis	Fringillidae	Fringillidae	Fringillidae	AAFringillidae	Fringillidae	Fringillidae	Fringillidae	Fringillidae	Fringillidae	Fringillidae	Fringillidae	3	1	Adult	0	0	0	0	0	0	0	0	0	0
Autumn	Autumn	Autumn	Y	Southwest England	Southwest England	Southwest England	Southwest England	Southwest England	8.9	Carduelis_spinus	Fringillidae	Fringillidae	Fringillidae	AAFringillidae	Fringillidae	Fringillidae	Fringillidae	Fringillidae	Fringillidae	Fringillidae	Fringillidae	2	1	Juvenile	0	0	0	0	0	0	0	0	0	0
Autumn	Autumn	Autumn	Y	Southwest England	Southwest England	Southwest England	Southwest England	Southwest England	8.9	Carduelis_carduelis	Fringillidae	Fringillidae	Fringillidae	AAFringillidae	Fringillidae	Fringillidae	Fringillidae	Fringillidae	Fringillidae	Fringillidae	Fringillidae	3	1	Juvenile	0	0	0	0	0	0	0	0	0	0
Autumn	Autumn	Autumn	Y	Southwest England	Southwest England	Southwest England	Southwest England	Southwest England	8.9	Carduelis_carduelis	Fringillidae	Fringillidae	Fringillidae	AAFringillidae	Fringillidae	Fringillidae	Fringillidae	Fringillidae	Fringillidae	Fringillidae	Fringillidae	3	1	Adult	0	0	0	0	0	0	0	0	0	0
Autumn	Autumn	Autumn	Y	Southwest England	Southwest England	Southwest England	Southwest England	Southwest England	8.9	Carduelis_carduelis	Fringillidae	Fringillidae	Fringillidae	AAFringillidae	Fringillidae	Fringillidae	Fringillidae	Fringillidae	Fringillidae	Fringillidae	Fringillidae	3	1	Juvenile	0	0	0	0	0	0	0	0	0	0
Autumn	Autumn	Autumn	Y	Southwest England	Southwest England	Southwest England	Southwest England	Southwest England	8.9	Carduelis_spinus	Fringillidae	Fringillidae	Fringillidae	AAFringillidae	Fringillidae	Fringillidae	Fringillidae	Fringillidae	Fringillidae	Fringillidae	Fringillidae	2	1	Juvenile	0	0	0	0	0	0	0	0	0	0
Autumn	Autumn	Autumn	Y	Southwest England	Southwest England	Southwest England	Southwest England	Southwest England	8.9	Carduelis_carduelis	Fringillidae	Fringillidae	Fringillidae	AAFringillidae	Fringillidae	Fringillidae	Fringillidae	Fringillidae	Fringillidae	Fringillidae	Fringillidae	3	1	Juvenile	0	0	0	0	0	0	0	0	0	0
Autumn	Autumn	Autumn	Y	Southwest England	Southwest England	Southwest England	Southwest England	Southwest England	8.9	Carduelis_spinus	Fringillidae	Fringillidae	Fringillidae	AAFringillidae	Fringillidae	Fringillidae	Fringillidae	Fringillidae	Fringillidae	Fringillidae	Fringillidae	2	1	Juvenile	0	0	0	0	0	0	0	0	0	0
Autumn	Autumn	Autumn	Y	Southwest England	Southwest England	Southwest England	Southwest England	Southwest England	8.9	Carduelis_spinus	Fringillidae	Fringillidae	Fringillidae	AAFringillidae	Fringillidae	Fringillidae	Fringillidae	Fringillidae	Fringillidae	Fringillidae	Fringillidae	2	1	Juvenile	33	0	0	0	0	0	0	0	1650	1
Winter	Winter	Winter	Y	Southwest England	Southwest England	Southwest England	Southwest England	Southwest England	8.9	Carduelis_carduelis	Fringillidae	Fringillidae	Fringillidae	AAFringillidae	Fringillidae	Fringillidae	Fringillidae	Fringillidae	Fringillidae	Fringillidae	Fringillidae	3	1	Adult	6	0	0	0	0	0	0	0	300	1
Winter	Winter	Winter	Y	Southwest England	Southwest England	Southwest England	Southwest England	Southwest England	8.9	Carduelis_spinus	Fringillidae	Fringillidae	Fringillidae	AAFringillidae	Fringillidae	Fringillidae	Fringillidae	Fringillidae	Fringillidae	Fringillidae	Fringillidae	2	1	Juvenile	32	0	0	0	0	0	0	0	1600	1
Winter	Winter	Winter	Y	Southwest England	Southwest England	Southwest England	Southwest England	Southwest England	8.9	Carduelis_carduelis	Fringillidae	Fringillidae	Fringillidae	AAFringillidae	Fringillidae	Fringillidae	Fringillidae	Fringillidae	Fringillidae	Fringillidae	Fringillidae	3	1	Juvenile	52	0	0	0	0	0	0	0	2600	1
Winter	Winter	Winter	Y	Southwest England	Southwest England	Southwest England	Southwest England	Southwest England	8.9	Carduelis_carduelis	Fringillidae	Fringillidae	Fringillidae	AAFringillidae	Fringillidae	Fringillidae	Fringillidae	Fringillidae	Fringillidae	Fringillidae	Fringillidae	3	1	Juvenile	1769	0	0	0	0	0	0	0	88450	1
Winter	Winter	Winter	Y	Southwest England	Southwest England	Southwest England	Southwest England	Southwest England	8.9	Carduelis_carduelis	Fringillidae	Fringillidae	Fringillidae	AAFringillidae	Fringillidae	Fringillidae	Fringillidae	Fringillidae	Fringillidae	Fringillidae	Fringillidae	3	1	Juvenile	168	0	0	0	0	0	0	0	8400	1
Winter	Winter	Winter	Y	Southwest England	Southwest England	Southwest England	Southwest England	Southwest England	8.9	Carduelis_carduelis	Fringillidae	Fringillidae	Fringillidae	AAFringillidae	Fringillidae	Fringillidae	Fringillidae	Fringillidae	Fringillidae	Fringillidae	Fringillidae	3	1	Juvenile	1596	0	0	0	0	0	0	0	79800	1
Winter	Winter	Winter	Y	Southwest England	Southwest England	Southwest England	Southwest England	Southwest England	8.9	Carduelis_carduelis	Fringillidae	Fringillidae	Fringillidae	AAFringillidae	Fringillidae	Fringillidae	Fringillidae	Fringillidae	Fringillidae	Fringillidae	Fringillidae	3	1	Adult	1140	0	0	0	0	0	0	0	57000	1
Winter	Winter	Winter	Y	Southwest England	Southwest England	Southwest England	Southwest England	Southwest England	8.9	Carduelis_carduelis	Fringillidae	Fringillidae	Fringillidae	AAFringillidae	Fringillidae	Fringillidae	Fringillidae	Fringillidae	Fringillidae	Fringillidae	Fringillidae	3	1	Juvenile	15	0	0	0	0	0	0	0	750	1
Winter	Winter	Winter	Y	Southwest England	Southwest England	Southwest England	Southwest England	Southwest England	8.9	Carduelis_carduelis	Fringillidae	Fringillidae	Fringillidae	AAFringillidae	Fringillidae	Fringillidae	Fringillidae	Fringillidae	Fringillidae	Fringillidae	Fringillidae	3	1	Juvenile	5340	0	0	0	0	0	0	0	267000	1
Winter	Winter	Winter	Y	Southwest England	Southwest England	Southwest England	Southwest England	Southwest England	8.9	Carduelis_carduelis	Fringillidae	Fringillidae	Fringillidae	AAFringillidae	Fringillidae	Fringillidae	Fringillidae	Fringillidae	Fringillidae	Fringillidae	Fringillidae	3	1	Adult	24	0	0	0	0	0	0	0	1200	1
Winter	Winter	Winter	Y	Southwest England	Southwest England	Southwest England	Southwest England	Southwest England	8.9	Carduelis_carduelis	Fringillidae	Fringillidae	Fringillidae	AAFringillidae	Fringillidae	Fringillidae	Fringillidae	Fringillidae	Fringillidae	Fringillidae	Fringillidae	3	1	Juvenile	396	0	0	0	0	0	0	0	19800	1
Winter	Winter	Winter	Y	Southwest England	Southwest England	Southwest England	Southwest England	Southwest England	8.9	Carduelis_carduelis	Fringillidae	Fringillidae	Fringillidae	AAFringillidae	Fringillidae	Fringillidae	Fringillidae	Fringillidae	Fringillidae	Fringillidae	Fringillidae	3	1	Juvenile	372	0	0	0	0	0	0	0	18600	1
Winter	Winter	Winter	Y	Southwest England	Southwest England	Southwest England	Southwest England	Southwest England	8.9	Carduelis_carduelis	Fringillidae	Fringillidae	Fringillidae	AAFringillidae	Fringillidae	Fringillidae	Fringillidae	Fringillidae	Fringillidae	Fringillidae	Fringillidae	3	1	Adult	0	0	0	0	0	0	0	0	0	0
Winter	Winter	Winter	Y	Southwest England	Southwest England	Southwest England	Southwest England	Southwest England	8.9	Carduelis_carduelis	Fringillidae	Fringillidae	Fringillidae	AAFringillidae	Fringillidae	Fringillidae	Fringillidae	Fringillidae	Fringillidae	Fringillidae	Fringillidae	3	1	Juvenile	0	0	0	0	0	0	0	0	0	0
Winter	Winter	Winter	Y	Southwest England	Southwest England	Southwest England	Southwest England	Southwest England	8.9	Carduelis_carduelis	Fringillidae	Fringillidae	Fringillidae	AAFringillidae	Fringillidae	Fringillidae	Fringillidae	Fringillidae	Fringillidae	Fringillidae	Fringillidae	3	1	Juvenile	2	0	0	0	0	0	0	0	100	1
Winter	Winter	Winter	Y	Southwest England	Southwest England	Southwest England	Southwest England	Southwest England	8.9	Carduelis_carduelis	Fringillidae	Fringillidae	Fringillidae	AAFringillidae	Fringillidae	Fringillidae	Fringillidae	Fringillidae	Fringillidae	Fringillidae	Fringillidae	3	1	Juvenile	0	0	0	0	0	0	0	0	0	0
Spring	ASpring	Spring	Y	Southwest England	Southwest England	Southwest England	Southwest England	Southwest England	8.9	Carduelis_spinus	Fringillidae	Fringillidae	Fringillidae	AAFringillidae	Fringillidae	Fringillidae	Fringillidae	Fringillidae	Fringillidae	Fringillidae	Fringillidae	2	1	Juvenile	0	0	0	0	0	0	0	0	0	0
Spring	ASpring	Spring	Y	Southwest England	Southwest England	Southwest England	Southwest England	Southwest England	8.9	Carduelis_spinus	Fringillidae	Fringillidae	Fringillidae	AAFringillidae	Fringillidae	Fringillidae	Fringillidae	Fringillidae	Fringillidae	Fringillidae	Fringillidae	2	1	Juvenile	0	0	0	0	0	0	0	0	0	0
Autumn	Autumn	Autumn	Y	Southwest England	Southwest England	Southwest England	Southwest England	Southwest England	8.9	Carduelis_carduelis	Fringillidae	Fringillidae	Fringillidae	AAFringillidae	Fringillidae	Fringillidae	Fringillidae	Fringillidae	Fringillidae	Fringillidae	Fringillidae	3	1	Juvenile	0	0	0	0	0	0	0	0	0	0
Autumn	Autumn	Autumn	Y	Southwest England	Southwest England	Southwest England	Southwest England	Southwest England	8.9	Carduelis_carduelis	Fringillidae	Fringillidae	Fringillidae	AAFringillidae	Fringillidae	Fringillidae	Fringillidae	Fringillidae	Fringillidae	Fringillidae	Fringillidae	3	1	Juvenile	0	0	0	0	0	0	0	0	0	0
Winter	Winter	Winter	Y	Southwest England	Southwest England	Southwest England	Southwest England	Southwest England	8.9	Carduelis_carduelis	Fringillidae	Fringillidae	Fringillidae	AAFringillidae	Fringillidae	Fringillidae	Fringillidae	Fringillidae	Fringillidae	Fringillidae	Fringillidae	3	1	Juvenile	2916	0	0	0	0	0	0	0	145800	1
Autumn	Autumn	Autumn	Y	Southwest England	Southwest England	Southwest England	Southwest England	Southwest England	8.9	Carduelis_spinus	Fringillidae	Fringillidae	Fringillidae	AAFringillidae	Fringillidae	Fringillidae	Fringillidae	Fringillidae	Fringillidae	Fringillidae	Fringillidae	2	1	Juvenile	0	0	0	0	0	0	0	0	0	0
Autumn	Autumn	Autumn	Y	Southwest England	Southwest England	Southwest England	Southwest England	Southwest England	8.9	Carduelis_carduelis	Fringillidae	Fringillidae	Fringillidae	AAFringillidae	Fringillidae	Fringillidae	Fringillidae	Fringillidae	Fringillidae	Fringillidae	Fringillidae	3	1	Juvenile	0	0	0	0	0	0	0	0	0	0
Winter	Winter	Winter	Y	Southwest England	Southwest England	Southwest England	Southwest England	Southwest England	8.9	Carduelis_carduelis	Fringillidae	Fringillidae	Fringillidae	AAFringillidae	Fringillidae	Fringillidae	Fringillidae	Fringillidae	Fringillidae	Fringillidae	Fringillidae	3	1	Juvenile	1452	0	0	0	0	0	0	0	72600	1
Winter	Winter	Winter	Y	Southwest England	Southwest England	Southwest England	Southwest England	Southwest England	8.9	Carduelis_carduelis	Fringillidae	Fringillidae	Fringillidae	AAFringillidae	Fringillidae	Fringillidae	Fringillidae	Fringillidae	Fringillidae	Fringillidae	Fringillidae	3	1	Juvenile	2568	0	0	0	0	0	0	0	128400	1
Winter	Winter	Winter	Y	Southern Ireland	Southern Ireland	Southern Ireland	Southern Ireland	ASouthern Ireland	12.8	Erithacus_rubecula	Muscicapidae	Muscicapidae	Muscicapidae	Muscicapidae	AAMuscicapidae	Muscicapidae	Muscicapidae	Muscicapidae	Muscicapidae	Muscicapidae	Muscicapidae	4	4	Adult	0	0	0	0	0	0	0	0	0	0
Winter	Winter	Winter	Y	Southern Ireland	Southern Ireland	Southern Ireland	Southern Ireland	ASouthern Ireland	12.8	Erithacus_rubecula	Muscicapidae	Muscicapidae	Muscicapidae	Muscicapidae	AAMuscicapidae	Muscicapidae	Muscicapidae	Muscicapidae	Muscicapidae	Muscicapidae	Muscicapidae	4	4	Juvenile	0	0	0	0	0	0	1	0	50	1
Winter	Winter	Winter	Y	Southern Ireland	Southern Ireland	Southern Ireland	Southern Ireland	ASouthern Ireland	12.8	Erithacus_rubecula	Muscicapidae	Muscicapidae	Muscicapidae	Muscicapidae	AAMuscicapidae	Muscicapidae	Muscicapidae	Muscicapidae	Muscicapidae	Muscicapidae	Muscicapidae	4	4	Juvenile	0	0	0	0	0	0	0	0	0	0
Spring	ASpring	Spring	Y	Southern Ireland	Southern Ireland	Southern Ireland	Southern Ireland	ASouthern Ireland	12.8	Erithacus_rubecula	Muscicapidae	Muscicapidae	Muscicapidae	Muscicapidae	AAMuscicapidae	Muscicapidae	Muscicapidae	Muscicapidae	Muscicapidae	Muscicapidae	Muscicapidae	4	4	Juvenile	0	0	0	0	0	0	0	0	0	0
Spring	ASpring	Spring	Y	Northwest Wales	Northwest Wales	ANorthwest Wales	Northwest Wales	Northwest Wales	10.1	Erithacus_rubecula	Muscicapidae	Muscicapidae	Muscicapidae	Muscicapidae	AAMuscicapidae	Muscicapidae	Muscicapidae	Muscicapidae	Muscicapidae	Muscicapidae	Muscicapidae	4	4	Adult	0	0	0	0	0	0	0	0	0	0
Spring	ASpring	Spring	Y	Northwest Wales	Northwest Wales	ANorthwest Wales	Northwest Wales	Northwest Wales	10.1	Erithacus_rubecula	Muscicapidae	Muscicapidae	Muscicapidae	Muscicapidae	AAMuscicapidae	Muscicapidae	Muscicapidae	Muscicapidae	Muscicapidae	Muscicapidae	Muscicapidae	4	4	Juvenile	0	0	0	0	0	0	0	0	0	0
Autumn	Autumn	Autumn	Y	Northwest Wales	Northwest Wales	ANorthwest Wales	Northwest Wales	Northwest Wales	10.1	Erithacus_rubecula	Muscicapidae	Muscicapidae	Muscicapidae	Muscicapidae	AAMuscicapidae	Muscicapidae	Muscicapidae	Muscicapidae	Muscicapidae	Muscicapidae	Muscicapidae	4	4	Juvenile	276	1	0	0	0	0	0	1	13900	1
Autumn	Autumn	Autumn	Y	Northwest Wales	Northwest Wales	ANorthwest Wales	Northwest Wales	Northwest Wales	10.1	Erithacus_rubecula	Muscicapidae	Muscicapidae	Muscicapidae	Muscicapidae	AAMuscicapidae	Muscicapidae	Muscicapidae	Muscicapidae	Muscicapidae	Muscicapidae	Muscicapidae	4	4	Adult	0	0	0	0	0	0	0	0	0	0
Autumn	Autumn	Autumn	Y	Northwest Wales	Northwest Wales	ANorthwest Wales	Northwest Wales	Northwest Wales	10.1	Erithacus_rubecula	Muscicapidae	Muscicapidae	Muscicapidae	Muscicapidae	AAMuscicapidae	Muscicapidae	Muscicapidae	Muscicapidae	Muscicapidae	Muscicapidae	Muscicapidae	4	4	Juvenile	0	1	0	0	0	0	0	0	50	1
Autumn	Autumn	Autumn	Y	Northwest Wales	Northwest Wales	ANorthwest Wales	Northwest Wales	Northwest Wales	10.1	Erithacus_rubecula	Muscicapidae	Muscicapidae	Muscicapidae	Muscicapidae	AAMuscicapidae	Muscicapidae	Muscicapidae	Muscicapidae	Muscicapidae	Muscicapidae	Muscicapidae	4	4	Juvenile	0	0	0	0	0	0	0	0	0	0
Autumn	Autumn	Autumn	Y	Northwest Wales	Northwest Wales	ANorthwest Wales	Northwest Wales	Northwest Wales	10.1	Erithacus_rubecula	Muscicapidae	Muscicapidae	Muscicapidae	Muscicapidae	AAMuscicapidae	Muscicapidae	Muscicapidae	Muscicapidae	Muscicapidae	Muscicapidae	Muscicapidae	4	4	Juvenile	0	0	0	0	0	0	0	0	0	0
Autumn	Autumn	Autumn	Y	Northwest Wales	Northwest Wales	ANorthwest Wales	Northwest Wales	Northwest Wales	10.1	Erithacus_rubecula	Muscicapidae	Muscicapidae	Muscicapidae	Muscicapidae	AAMuscicapidae	Muscicapidae	Muscicapidae	Muscicapidae	Muscicapidae	Muscicapidae	Muscicapidae	4	4	Juvenile	0	1	0	0	0	0	0	0	50	1
Autumn	Autumn	Autumn	Y	Northwest Wales	Northwest Wales	ANorthwest Wales	Northwest Wales	Northwest Wales	10.1	Erithacus_rubecula	Muscicapidae	Muscicapidae	Muscicapidae	Muscicapidae	AAMuscicapidae	Muscicapidae	Muscicapidae	Muscicapidae	Muscicapidae	Muscicapidae	Muscicapidae	4	4	Juvenile	0	0	0	0	0	0	0	0	0	0
Spring	ASpring	Spring	Y	Northwest Wales	Northwest Wales	ANorthwest Wales	Northwest Wales	Northwest Wales	10.1	Erithacus_rubecula	Muscicapidae	Muscicapidae	Muscicapidae	Muscicapidae	AAMuscicapidae	Muscicapidae	Muscicapidae	Muscicapidae	Muscicapidae	Muscicapidae	Muscicapidae	4	4	Juvenile	0	0	0	0	0	0	0	0	0	0
Winter	Winter	Winter	Y	Northwest Wales	Northwest Wales	ANorthwest Wales	Northwest Wales	Northwest Wales	10.1	Erithacus_rubecula	Muscicapidae	Muscicapidae	Muscicapidae	Muscicapidae	AAMuscicapidae	Muscicapidae	Muscicapidae	Muscicapidae	Muscicapidae	Muscicapidae	Muscicapidae	4	4	Juvenile	0	15	0	0	0	0	0	0	750	1
Winter	Winter	Winter	Y	Northwest Wales	Northwest Wales	ANorthwest Wales	Northwest Wales	Northwest Wales	10.1	Erithacus_rubecula	Muscicapidae	Muscicapidae	Muscicapidae	Muscicapidae	AAMuscicapidae	Muscicapidae	Muscicapidae	Muscicapidae	Muscicapidae	Muscicapidae	Muscicapidae	4	4	Juvenile	0	0	0	0	0	0	0	0	0	0
Winter	Winter	Winter	Y	Northwest Wales	Northwest Wales	ANorthwest Wales	Northwest Wales	Northwest Wales	10.1	Erithacus_rubecula	Muscicapidae	Muscicapidae	Muscicapidae	Muscicapidae	AAMuscicapidae	Muscicapidae	Muscicapidae	Muscicapidae	Muscicapidae	Muscicapidae	Muscicapidae	4	4	Juvenile	0	1	0	0	0	0	0	0	50	1
Winter	Winter	Winter	Y	Northwest Wales	Northwest Wales	ANorthwest Wales	Northwest Wales	Northwest Wales	10.1	Erithacus_rubecula	Muscicapidae	Muscicapidae	Muscicapidae	Muscicapidae	AAMuscicapidae	Muscicapidae	Muscicapidae	Muscicapidae	Muscicapidae	Muscicapidae	Muscicapidae	4	4	Adult	0	0	0	0	0	0	0	0	0	0
Winter	Winter	Winter	Y	Northwest Wales	Northwest Wales	ANorthwest Wales	Northwest Wales	Northwest Wales	10.1	Erithacus_rubecula	Muscicapidae	Muscicapidae	Muscicapidae	Muscicapidae	AAMuscicapidae	Muscicapidae	Muscicapidae	Muscicapidae	Muscicapidae	Muscicapidae	Muscicapidae	4	4	Juvenile	0	0	0	0	0	0	0	0	0	0
Winter	Winter	Winter	Y	Northwest Wales	Northwest Wales	ANorthwest Wales	Northwest Wales	Northwest Wales	10.1	Erithacus_rubecula	Muscicapidae	Muscicapidae	Muscicapidae	Muscicapidae	AAMuscicapidae	Muscicapidae	Muscicapidae	Muscicapidae	Muscicapidae	Muscicapidae	Muscicapidae	4	4	Adult	0	0	0	0	0	0	0	0	0	0
Spring	ASpring	Spring	N	Southeast England	Southeast England	Southeast England	ASoutheast England	Southeast England	8.2	Erithacus_rubecula	Muscicapidae	Muscicapidae	Muscicapidae	Muscicapidae	AAMuscicapidae	Muscicapidae	Muscicapidae	Muscicapidae	Muscicapidae	Muscicapidae	Muscicapidae	4	4	Juvenile	0	0	0	0	0	0	0	0	0	0
Autumn	Autumn	Autumn	Y	Southeast England	Southeast England	Southeast England	ASoutheast England	Southeast England	8.2	Erithacus_rubecula	Muscicapidae	Muscicapidae	Muscicapidae	Muscicapidae	AAMuscicapidae	Muscicapidae	Muscicapidae	Muscicapidae	Muscicapidae	Muscicapidae	Muscicapidae	4	4	Juvenile	0	0	0	0	0	0	0	0	0	0
Autumn	Autumn	Autumn	Y	Southeast England	Southeast England	Southeast England	ASoutheast England	Southeast England	8.2	Erithacus_rubecula	Muscicapidae	Muscicapidae	Muscicapidae	Muscicapidae	AAMuscicapidae	Muscicapidae	Muscicapidae	Muscicapidae	Muscicapidae	Muscicapidae	Muscicapidae	4	4	Adult	0	0	0	0	0	0	0	0	0	0
Winter	Winter	Winter	Y	Southeast England	Southeast England	Southeast England	ASoutheast England	Southeast England	8.2	Erithacus_rubecula	Muscicapidae	Muscicapidae	Muscicapidae	Muscicapidae	AAMuscicapidae	Muscicapidae	Muscicapidae	Muscicapidae	Muscicapidae	Muscicapidae	Muscicapidae	4	4	Juvenile	0	0	0	0	0	0	0	0	0	0
Winter	Winter	Winter	Y	Southeast England	Southeast England	Southeast England	ASoutheast England	Southeast England	8.2	Erithacus_rubecula	Muscicapidae	Muscicapidae	Muscicapidae	Muscicapidae	AAMuscicapidae	Muscicapidae	Muscicapidae	Muscicapidae	Muscicapidae	Muscicapidae	Muscicapidae	4	4	Adult	0	0	0	0	0	0	0	0	0	0
Spring	ASpring	Spring	N	Southeast England	Southeast England	Southeast England	ASoutheast England	Southeast England	8.2	Erithacus_rubecula	Muscicapidae	Muscicapidae	Muscicapidae	Muscicapidae	AAMuscicapidae	Muscicapidae	Muscicapidae	Muscicapidae	Muscicapidae	Muscicapidae	Muscicapidae	4	4	Adult	0	0	0	0	0	0	0	0	0	0
Spring	ASpring	Spring	N	Southeast England	Southeast England	Southeast England	ASoutheast England	Southeast England	8.2	Erithacus_rubecula	Muscicapidae	Muscicapidae	Muscicapidae	Muscicapidae	AAMuscicapidae	Muscicapidae	Muscicapidae	Muscicapidae	Muscicapidae	Muscicapidae	Muscicapidae	4	4	Adult	0	0	0	0	0	0	0	0	0	0
Spring	ASpring	Spring	N	Southeast England	Southeast England	Southeast England	ASoutheast England	Southeast England	8.2	Erithacus_rubecula	Muscicapidae	Muscicapidae	Muscicapidae	Muscicapidae	AAMuscicapidae	Muscicapidae	Muscicapidae	Muscicapidae	Muscicapidae	Muscicapidae	Muscicapidae	4	4	Juvenile	0	0	1	0	0	0	0	0	50	1
Spring	ASpring	Spring	Y	Southeast England	Southeast England	Southeast England	ASoutheast England	Southeast England	8.2	Erithacus_rubecula	Muscicapidae	Muscicapidae	Muscicapidae	Muscicapidae	AAMuscicapidae	Muscicapidae	Muscicapidae	Muscicapidae	Muscicapidae	Muscicapidae	Muscicapidae	4	4	Juvenile	0	0	0	0	0	0	0	0	0	0
Spring	ASpring	Spring	Y	East England	East England	East England	East England	East England	2.2	Erithacus_rubecula	Muscicapidae	Muscicapidae	Muscicapidae	Muscicapidae	AAMuscicapidae	Muscicapidae	Muscicapidae	Muscicapidae	Muscicapidae	Muscicapidae	Muscicapidae	4	4	Juvenile	0	0	0	0	0	0	0	0	0	0
Spring	ASpring	Spring	Y	East England	East England	East England	East England	East England	2.2	Erithacus_rubecula	Muscicapidae	Muscicapidae	Muscicapidae	Muscicapidae	AAMuscicapidae	Muscicapidae	Muscicapidae	Muscicapidae	Muscicapidae	Muscicapidae	Muscicapidae	4	4	Adult	0	0	0	0	0	0	0	0	0	0
Summer	Summer	ASummer	Y	East England	East England	East England	East England	East England	2.2	Erithacus_rubecula	Muscicapidae	Muscicapidae	Muscicapidae	Muscicapidae	AAMuscicapidae	Muscicapidae	Muscicapidae	Muscicapidae	Muscicapidae	Muscicapidae	Muscicapidae	4	4	Adult	0	4	0	0	0	0	0	0	200	1
Summer	Summer	ASummer	Y	East England	East England	East England	East England	East England	2.2	Erithacus_rubecula	Muscicapidae	Muscicapidae	Muscicapidae	Muscicapidae	AAMuscicapidae	Muscicapidae	Muscicapidae	Muscicapidae	Muscicapidae	Muscicapidae	Muscicapidae	4	4	Juvenile	0	0	3	0	0	0	0	0	150	1
Spring	ASpring	Spring	Y	East England	East England	East England	East England	East England	2.2	Erithacus_rubecula	Muscicapidae	Muscicapidae	Muscicapidae	Muscicapidae	AAMuscicapidae	Muscicapidae	Muscicapidae	Muscicapidae	Muscicapidae	Muscicapidae	Muscicapidae	4	4	Adult	0	0	0	0	0	0	0	0	0	0
Summer	Summer	ASummer	N	East England	East England	East England	East England	East England	2.2	Erithacus_rubecula	Muscicapidae	Muscicapidae	Muscicapidae	Muscicapidae	AAMuscicapidae	Muscicapidae	Muscicapidae	Muscicapidae	Muscicapidae	Muscicapidae	Muscicapidae	4	4	Adult	0	0	0	0	0	0	0	0	0	0
Summer	Summer	ASummer	Y	East England	East England	East England	East England	East England	2.2	Erithacus_rubecula	Muscicapidae	Muscicapidae	Muscicapidae	Muscicapidae	AAMuscicapidae	Muscicapidae	Muscicapidae	Muscicapidae	Muscicapidae	Muscicapidae	Muscicapidae	4	4	Juvenile	0	0	0	0	0	0	0	0	0	0
Summer	Summer	ASummer	Y	East England	East England	East England	East England	East England	2.2	Erithacus_rubecula	Muscicapidae	Muscicapidae	Muscicapidae	Muscicapidae	AAMuscicapidae	Muscicapidae	Muscicapidae	Muscicapidae	Muscicapidae	Muscicapidae	Muscicapidae	4	4	Adult	0	0	0	0	0	0	0	150	7500	1
Summer	Summer	ASummer	N	East England	East England	East England	East England	East England	2.2	Erithacus_rubecula	Muscicapidae	Muscicapidae	Muscicapidae	Muscicapidae	AAMuscicapidae	Muscicapidae	Muscicapidae	Muscicapidae	Muscicapidae	Muscicapidae	Muscicapidae	4	4	Adult	0	0	0	0	0	0	0	0	0	0
Summer	Summer	ASummer	Y	East England	East England	East England	East England	East England	2.2	Erithacus_rubecula	Muscicapidae	Muscicapidae	Muscicapidae	Muscicapidae	AAMuscicapidae	Muscicapidae	Muscicapidae	Muscicapidae	Muscicapidae	Muscicapidae	Muscicapidae	4	4	Adult	0	0	0	0	0	0	0	0	0	0
Spring	ASpring	Spring	Y	East England	East England	East England	East England	East England	2.2	Erithacus_rubecula	Muscicapidae	Muscicapidae	Muscicapidae	Muscicapidae	AAMuscicapidae	Muscicapidae	Muscicapidae	Muscicapidae	Muscicapidae	Muscicapidae	Muscicapidae	4	4	Adult	0	0	0	0	0	0	0	0	0	0
Summer	Summer	ASummer	Y	East England	East England	East England	East England	East England	2.2	Erithacus_rubecula	Muscicapidae	Muscicapidae	Muscicapidae	Muscicapidae	AAMuscicapidae	Muscicapidae	Muscicapidae	Muscicapidae	Muscicapidae	Muscicapidae	Muscicapidae	4	4	Juvenile	0	0	0	0	0	0	0	0	0	0
Summer	Summer	ASummer	N	East England	East England	East England	East England	East England	2.2	Erithacus_rubecula	Muscicapidae	Muscicapidae	Muscicapidae	Muscicapidae	AAMuscicapidae	Muscicapidae	Muscicapidae	Muscicapidae	Muscicapidae	Muscicapidae	Muscicapidae	4	4	Juvenile	0	0	0	0	0	0	0	0	0	0
Spring	ASpring	Spring	Y	East England	East England	East England	East England	East England	2.2	Erithacus_rubecula	Muscicapidae	Muscicapidae	Muscicapidae	Muscicapidae	AAMuscicapidae	Muscicapidae	Muscicapidae	Muscicapidae	Muscicapidae	Muscicapidae	Muscicapidae	4	4	Juvenile	0	3	0	0	0	0	0	0	150	1
Summer	Summer	ASummer	Y	East England	East England	East England	East England	East England	2.2	Erithacus_rubecula	Muscicapidae	Muscicapidae	Muscicapidae	Muscicapidae	AAMuscicapidae	Muscicapidae	Muscicapidae	Muscicapidae	Muscicapidae	Muscicapidae	Muscicapidae	4	4	Juvenile	0	0	0	0	0	0	0	0	0	0
Summer	Summer	ASummer	Y	East England	East England	East England	East England	East England	2.2	Erithacus_rubecula	Muscicapidae	Muscicapidae	Muscicapidae	Muscicapidae	AAMuscicapidae	Muscicapidae	Muscicapidae	Muscicapidae	Muscicapidae	Muscicapidae	Muscicapidae	4	4	Juvenile	0	0	0	0	0	0	0	0	0	0
Spring	ASpring	Spring	Y	East England	East England	East England	East England	East England	2.2	Erithacus_rubecula	Muscicapidae	Muscicapidae	Muscicapidae	Muscicapidae	AAMuscicapidae	Muscicapidae	Muscicapidae	Muscicapidae	Muscicapidae	Muscicapidae	Muscicapidae	4	4	Juvenile	0	0	0	0	0	0	0	0	0	0
Spring	ASpring	Spring	Y	East England	East England	East England	East England	East England	2.2	Erithacus_rubecula	Muscicapidae	Muscicapidae	Muscicapidae	Muscicapidae	AAMuscicapidae	Muscicapidae	Muscicapidae	Muscicapidae	Muscicapidae	Muscicapidae	Muscicapidae	4	4	Adult	0	0	0	0	0	0	0	0	0	0
Summer	Summer	ASummer	Y	East England	East England	East England	East England	East England	2.2	Erithacus_rubecula	Muscicapidae	Muscicapidae	Muscicapidae	Muscicapidae	AAMuscicapidae	Muscicapidae	Muscicapidae	Muscicapidae	Muscicapidae	Muscicapidae	Muscicapidae	4	4	Adult	0	0	0	0	0	0	0	0	0	0
Spring	ASpring	Spring	Y	East England	East England	East England	East England	East England	2.2	Erithacus_rubecula	Muscicapidae	Muscicapidae	Muscicapidae	Muscicapidae	AAMuscicapidae	Muscicapidae	Muscicapidae	Muscicapidae	Muscicapidae	Muscicapidae	Muscicapidae	4	4	Adult	0	0	0	0	0	0	0	0	0	0
Autumn	Autumn	Autumn	Y	Southwest England	Southwest England	Southwest England	Southwest England	Southwest England	8.9	Erithacus_rubecula	Muscicapidae	Muscicapidae	Muscicapidae	Muscicapidae	AAMuscicapidae	Muscicapidae	Muscicapidae	Muscicapidae	Muscicapidae	Muscicapidae	Muscicapidae	4	4	Adult	0	0	0	0	0	0	0	0	0	0
Spring	ASpring	Spring	Y	Southwest England	Southwest England	Southwest England	Southwest England	Southwest England	8.9	Erithacus_rubecula	Muscicapidae	Muscicapidae	Muscicapidae	Muscicapidae	AAMuscicapidae	Muscicapidae	Muscicapidae	Muscicapidae	Muscicapidae	Muscicapidae	Muscicapidae	4	4	Juvenile	0	0	0	0	0	0	0	0	0	0
Autumn	Autumn	Autumn	Y	Southwest England	Southwest England	Southwest England	Southwest England	Southwest England	8.9	Erithacus_rubecula	Muscicapidae	Muscicapidae	Muscicapidae	Muscicapidae	AAMuscicapidae	Muscicapidae	Muscicapidae	Muscicapidae	Muscicapidae	Muscicapidae	Muscicapidae	4	4	Juvenile	0	2	0	0	0	0	0	0	100	1
Winter	Winter	Winter	Y	Southwest England	Southwest England	Southwest England	Southwest England	Southwest England	8.9	Erithacus_rubecula	Muscicapidae	Muscicapidae	Muscicapidae	Muscicapidae	AAMuscicapidae	Muscicapidae	Muscicapidae	Muscicapidae	Muscicapidae	Muscicapidae	Muscicapidae	4	4	Juvenile	0	0	0	0	0	0	0	0	0	0
Spring	ASpring	Spring	Y	Southwest England	Southwest England	Southwest England	Southwest England	Southwest England	8.9	Erithacus_rubecula	Muscicapidae	Muscicapidae	Muscicapidae	Muscicapidae	AAMuscicapidae	Muscicapidae	Muscicapidae	Muscicapidae	Muscicapidae	Muscicapidae	Muscicapidae	4	4	Juvenile	0	18	0	0	0	0	0	0	900	1
Spring	ASpring	Spring	Y	Southern Ireland	Southern Ireland	Southern Ireland	Southern Ireland	ASouthern Ireland	12.8	Parus_major	Paridae	Paridae	Paridae	Paridae	Paridae	AAParidae	Paridae	Paridae	Paridae	Paridae	Paridae	4	3	Juvenile	0	0	0	0	0	0	0	0	0	0
Winter	Winter	Winter	Y	Southern Ireland	Southern Ireland	Southern Ireland	Southern Ireland	ASouthern Ireland	12.8	Parus_ater	Paridae	Paridae	Paridae	Paridae	Paridae	AAParidae	Paridae	Paridae	Paridae	Paridae	Paridae	1	3	Juvenile	0	0	0	0	0	0	0	0	0	0
Winter	Winter	Winter	Y	Southern Ireland	Southern Ireland	Southern Ireland	Southern Ireland	ASouthern Ireland	12.8	Parus_major	Paridae	Paridae	Paridae	Paridae	Paridae	AAParidae	Paridae	Paridae	Paridae	Paridae	Paridae	4	3	Juvenile	0	0	0	0	0	0	0	0	0	0
Winter	Winter	Winter	Y	Southern Ireland	Southern Ireland	Southern Ireland	Southern Ireland	ASouthern Ireland	12.8	Parus_major	Paridae	Paridae	Paridae	Paridae	Paridae	AAParidae	Paridae	Paridae	Paridae	Paridae	Paridae	4	3	Juvenile	0	0	0	0	0	0	0	0	0	0
Winter	Winter	Winter	Y	Southern Ireland	Southern Ireland	Southern Ireland	Southern Ireland	ASouthern Ireland	12.8	Parus_major	Paridae	Paridae	Paridae	Paridae	Paridae	AAParidae	Paridae	Paridae	Paridae	Paridae	Paridae	4	3	Juvenile	0	0	0	0	0	0	0	0	0	0
Winter	Winter	Winter	Y	Southern Ireland	Southern Ireland	Southern Ireland	Southern Ireland	ASouthern Ireland	12.8	Parus_major	Paridae	Paridae	Paridae	Paridae	Paridae	AAParidae	Paridae	Paridae	Paridae	Paridae	Paridae	4	3	Juvenile	0	0	0	0	0	0	0	0	0	0
Winter	Winter	Winter	Y	Southern Ireland	Southern Ireland	Southern Ireland	Southern Ireland	ASouthern Ireland	12.8	Parus_major	Paridae	Paridae	Paridae	Paridae	Paridae	AAParidae	Paridae	Paridae	Paridae	Paridae	Paridae	4	3	Juvenile	0	0	0	0	0	0	0	0	0	0
Winter	Winter	Winter	Y	Southern Ireland	Southern Ireland	Southern Ireland	Southern Ireland	ASouthern Ireland	12.8	Parus_major	Paridae	Paridae	Paridae	Paridae	Paridae	AAParidae	Paridae	Paridae	Paridae	Paridae	Paridae	4	3	Juvenile	0	0	0	0	0	0	0	0	0	0
Winter	Winter	Winter	Y	Southern Ireland	Southern Ireland	Southern Ireland	Southern Ireland	ASouthern Ireland	12.8	Parus_caeruleus	Paridae	Paridae	Paridae	Paridae	Paridae	AAParidae	Paridae	Paridae	Paridae	Paridae	Paridae	3	3	Adult	11	0	0	0	0	0	0	0	550	1
Winter	Winter	Winter	Y	Southern Ireland	Southern Ireland	Southern Ireland	Southern Ireland	ASouthern Ireland	12.8	Parus_caeruleus	Paridae	Paridae	Paridae	Paridae	Paridae	AAParidae	Paridae	Paridae	Paridae	Paridae	Paridae	3	3	Adult	0	0	0	0	0	0	0	0	0	0
Spring	ASpring	Spring	Y	Northwest Wales	Northwest Wales	ANorthwest Wales	Northwest Wales	Northwest Wales	10.1	Parus_caeruleus	Paridae	Paridae	Paridae	Paridae	Paridae	AAParidae	Paridae	Paridae	Paridae	Paridae	Paridae	3	3	Juvenile	0	0	0	0	0	0	0	0	0	0
Spring	ASpring	Spring	Y	Northwest Wales	Northwest Wales	ANorthwest Wales	Northwest Wales	Northwest Wales	10.1	Parus_ater	Paridae	Paridae	Paridae	Paridae	Paridae	AAParidae	Paridae	Paridae	Paridae	Paridae	Paridae	1	3	Adult	0	0	0	0	0	0	0	0	0	0
Spring	ASpring	Spring	Y	Northwest Wales	Northwest Wales	ANorthwest Wales	Northwest Wales	Northwest Wales	10.1	Parus_caeruleus	Paridae	Paridae	Paridae	Paridae	Paridae	AAParidae	Paridae	Paridae	Paridae	Paridae	Paridae	3	3	Juvenile	0	0	0	0	0	0	0	0	0	0
Spring	ASpring	Spring	Y	Northwest Wales	Northwest Wales	ANorthwest Wales	Northwest Wales	Northwest Wales	10.1	Parus_caeruleus	Paridae	Paridae	Paridae	Paridae	Paridae	AAParidae	Paridae	Paridae	Paridae	Paridae	Paridae	3	3	Juvenile	0	0	0	0	0	0	0	0	0	0
Spring	ASpring	Spring	Y	Northwest Wales	Northwest Wales	ANorthwest Wales	Northwest Wales	Northwest Wales	10.1	Parus_caeruleus	Paridae	Paridae	Paridae	Paridae	Paridae	AAParidae	Paridae	Paridae	Paridae	Paridae	Paridae	3	3	Juvenile	0	0	0	0	0	0	0	0	0	0
Spring	ASpring	Spring	Y	Northwest Wales	Northwest Wales	ANorthwest Wales	Northwest Wales	Northwest Wales	10.1	Parus_caeruleus	Paridae	Paridae	Paridae	Paridae	Paridae	AAParidae	Paridae	Paridae	Paridae	Paridae	Paridae	3	3	Adult	0	0	0	0	0	0	0	0	0	0
Spring	ASpring	Spring	Y	Northwest Wales	Northwest Wales	ANorthwest Wales	Northwest Wales	Northwest Wales	10.1	Parus_caeruleus	Paridae	Paridae	Paridae	Paridae	Paridae	AAParidae	Paridae	Paridae	Paridae	Paridae	Paridae	3	3	Juvenile	0	0	0	0	0	0	0	0	0	0
Spring	ASpring	Spring	Y	Northwest Wales	Northwest Wales	ANorthwest Wales	Northwest Wales	Northwest Wales	10.1	Parus_caeruleus	Paridae	Paridae	Paridae	Paridae	Paridae	AAParidae	Paridae	Paridae	Paridae	Paridae	Paridae	3	3	Juvenile	0	0	0	0	0	0	0	0	0	0
Spring	ASpring	Spring	Y	Northwest Wales	Northwest Wales	ANorthwest Wales	Northwest Wales	Northwest Wales	10.1	Parus_major	Paridae	Paridae	Paridae	Paridae	Paridae	AAParidae	Paridae	Paridae	Paridae	Paridae	Paridae	4	3	Juvenile	0	0	0	0	0	0	0	0	0	0
Spring	ASpring	Spring	Y	Northwest Wales	Northwest Wales	ANorthwest Wales	Northwest Wales	Northwest Wales	10.1	Parus_major	Paridae	Paridae	Paridae	Paridae	Paridae	AAParidae	Paridae	Paridae	Paridae	Paridae	Paridae	4	3	Adult	0	0	0	0	0	0	0	0	0	0
Spring	ASpring	Spring	Y	Northwest Wales	Northwest Wales	ANorthwest Wales	Northwest Wales	Northwest Wales	10.1	Parus_major	Paridae	Paridae	Paridae	Paridae	Paridae	AAParidae	Paridae	Paridae	Paridae	Paridae	Paridae	4	3	Juvenile	0	0	0	0	0	0	0	0	0	0
Spring	ASpring	Spring	Y	Northwest Wales	Northwest Wales	ANorthwest Wales	Northwest Wales	Northwest Wales	10.1	Parus_major	Paridae	Paridae	Paridae	Paridae	Paridae	AAParidae	Paridae	Paridae	Paridae	Paridae	Paridae	4	3	Juvenile	0	0	0	0	0	0	0	0	0	0
Spring	ASpring	Spring	Y	Northwest Wales	Northwest Wales	ANorthwest Wales	Northwest Wales	Northwest Wales	10.1	Parus_caeruleus	Paridae	Paridae	Paridae	Paridae	Paridae	AAParidae	Paridae	Paridae	Paridae	Paridae	Paridae	3	3	Adult	0	0	0	0	0	0	0	0	0	0
Spring	ASpring	Spring	Y	Northwest Wales	Northwest Wales	ANorthwest Wales	Northwest Wales	Northwest Wales	10.1	Parus_caeruleus	Paridae	Paridae	Paridae	Paridae	Paridae	AAParidae	Paridae	Paridae	Paridae	Paridae	Paridae	3	3	Juvenile	0	0	0	0	0	0	0	0	0	0
Spring	ASpring	Spring	Y	Northwest Wales	Northwest Wales	ANorthwest Wales	Northwest Wales	Northwest Wales	10.1	Parus_caeruleus	Paridae	Paridae	Paridae	Paridae	Paridae	AAParidae	Paridae	Paridae	Paridae	Paridae	Paridae	3	3	Juvenile	0	0	0	0	0	0	0	0	0	0
Spring	ASpring	Spring	Y	Northwest Wales	Northwest Wales	ANorthwest Wales	Northwest Wales	Northwest Wales	10.1	Parus_caeruleus	Paridae	Paridae	Paridae	Paridae	Paridae	AAParidae	Paridae	Paridae	Paridae	Paridae	Paridae	3	3	Adult	0	0	0	0	0	0	0	0	0	0
Spring	ASpring	Spring	Y	Northwest Wales	Northwest Wales	ANorthwest Wales	Northwest Wales	Northwest Wales	10.1	Parus_caeruleus	Paridae	Paridae	Paridae	Paridae	Paridae	AAParidae	Paridae	Paridae	Paridae	Paridae	Paridae	3	3	Juvenile	0	0	0	0	0	0	0	0	0	0
Spring	ASpring	Spring	Y	Northwest Wales	Northwest Wales	ANorthwest Wales	Northwest Wales	Northwest Wales	10.1	Parus_major	Paridae	Paridae	Paridae	Paridae	Paridae	AAParidae	Paridae	Paridae	Paridae	Paridae	Paridae	4	3	Juvenile	0	0	0	0	0	0	0	0	0	0
Spring	ASpring	Spring	Y	Northwest Wales	Northwest Wales	ANorthwest Wales	Northwest Wales	Northwest Wales	10.1	Parus_major	Paridae	Paridae	Paridae	Paridae	Paridae	AAParidae	Paridae	Paridae	Paridae	Paridae	Paridae	4	3	Juvenile	0	0	0	0	0	0	0	0	0	0
Spring	ASpring	Spring	Y	Northwest Wales	Northwest Wales	ANorthwest Wales	Northwest Wales	Northwest Wales	10.1	Parus_major	Paridae	Paridae	Paridae	Paridae	Paridae	AAParidae	Paridae	Paridae	Paridae	Paridae	Paridae	4	3	Juvenile	0	0	0	0	0	0	0	0	0	0
Spring	ASpring	Spring	Y	Northwest Wales	Northwest Wales	ANorthwest Wales	Northwest Wales	Northwest Wales	10.1	Parus_caeruleus	Paridae	Paridae	Paridae	Paridae	Paridae	AAParidae	Paridae	Paridae	Paridae	Paridae	Paridae	3	3	Juvenile	0	0	0	0	0	0	0	0	0	0
Spring	ASpring	Spring	Y	Northwest Wales	Northwest Wales	ANorthwest Wales	Northwest Wales	Northwest Wales	10.1	Parus_caeruleus	Paridae	Paridae	Paridae	Paridae	Paridae	AAParidae	Paridae	Paridae	Paridae	Paridae	Paridae	3	3	Juvenile	0	0	0	0	0	0	0	0	0	0
Spring	ASpring	Spring	Y	Northwest Wales	Northwest Wales	ANorthwest Wales	Northwest Wales	Northwest Wales	10.1	Parus_ater	Paridae	Paridae	Paridae	Paridae	Paridae	AAParidae	Paridae	Paridae	Paridae	Paridae	Paridae	1	3	Juvenile	0	0	0	0	0	0	0	0	0	0
Spring	ASpring	Spring	Y	Northwest Wales	Northwest Wales	ANorthwest Wales	Northwest Wales	Northwest Wales	10.1	Parus_major	Paridae	Paridae	Paridae	Paridae	Paridae	AAParidae	Paridae	Paridae	Paridae	Paridae	Paridae	4	3	Juvenile	0	0	0	0	0	0	0	0	0	0
Spring	ASpring	Spring	Y	Northwest Wales	Northwest Wales	ANorthwest Wales	Northwest Wales	Northwest Wales	10.1	Parus_caeruleus	Paridae	Paridae	Paridae	Paridae	Paridae	AAParidae	Paridae	Paridae	Paridae	Paridae	Paridae	3	3	Adult	0	0	0	0	0	0	0	0	0	0
Spring	ASpring	Spring	Y	Northwest Wales	Northwest Wales	ANorthwest Wales	Northwest Wales	Northwest Wales	10.1	Parus_caeruleus	Paridae	Paridae	Paridae	Paridae	Paridae	AAParidae	Paridae	Paridae	Paridae	Paridae	Paridae	3	3	Juvenile	0	0	0	0	0	0	0	0	0	0
Spring	ASpring	Spring	Y	Northwest Wales	Northwest Wales	ANorthwest Wales	Northwest Wales	Northwest Wales	10.1	Parus_caeruleus	Paridae	Paridae	Paridae	Paridae	Paridae	AAParidae	Paridae	Paridae	Paridae	Paridae	Paridae	3	3	Adult	0	0	0	0	0	0	0	0	0	0
Spring	ASpring	Spring	Y	Northwest Wales	Northwest Wales	ANorthwest Wales	Northwest Wales	Northwest Wales	10.1	Parus_major	Paridae	Paridae	Paridae	Paridae	Paridae	AAParidae	Paridae	Paridae	Paridae	Paridae	Paridae	4	3	Adult	0	0	0	0	0	0	0	0	0	0
Spring	ASpring	Spring	Y	Northwest Wales	Northwest Wales	ANorthwest Wales	Northwest Wales	Northwest Wales	10.1	Parus_major	Paridae	Paridae	Paridae	Paridae	Paridae	AAParidae	Paridae	Paridae	Paridae	Paridae	Paridae	4	3	Adult	0	0	0	0	0	0	0	0	0	0
Spring	ASpring	Spring	Y	Northwest Wales	Northwest Wales	ANorthwest Wales	Northwest Wales	Northwest Wales	10.1	Parus_caeruleus	Paridae	Paridae	Paridae	Paridae	Paridae	AAParidae	Paridae	Paridae	Paridae	Paridae	Paridae	3	3	Adult	0	0	0	0	5	0	0	0	250	1
Spring	ASpring	Spring	Y	Northwest Wales	Northwest Wales	ANorthwest Wales	Northwest Wales	Northwest Wales	10.1	Parus_caeruleus	Paridae	Paridae	Paridae	Paridae	Paridae	AAParidae	Paridae	Paridae	Paridae	Paridae	Paridae	3	3	Adult	0	0	0	0	0	0	0	0	0	0
Autumn	Autumn	Autumn	Y	Northwest Wales	Northwest Wales	ANorthwest Wales	Northwest Wales	Northwest Wales	10.1	Parus_caeruleus	Paridae	Paridae	Paridae	Paridae	Paridae	AAParidae	Paridae	Paridae	Paridae	Paridae	Paridae	3	3	Adult	0	0	0	0	0	0	0	0	0	0
Autumn	Autumn	Autumn	Y	Northwest Wales	Northwest Wales	ANorthwest Wales	Northwest Wales	Northwest Wales	10.1	Parus_caeruleus	Paridae	Paridae	Paridae	Paridae	Paridae	AAParidae	Paridae	Paridae	Paridae	Paridae	Paridae	3	3	Adult	0	0	0	0	0	0	0	0	0	0
Winter	Winter	Winter	Y	Northwest Wales	Northwest Wales	ANorthwest Wales	Northwest Wales	Northwest Wales	10.1	Parus_caeruleus	Paridae	Paridae	Paridae	Paridae	Paridae	AAParidae	Paridae	Paridae	Paridae	Paridae	Paridae	3	3	Adult	0	0	0	0	0	0	0	0	0	0
Autumn	Autumn	Autumn	Y	Northwest Wales	Northwest Wales	ANorthwest Wales	Northwest Wales	Northwest Wales	10.1	Parus_caeruleus	Paridae	Paridae	Paridae	Paridae	Paridae	AAParidae	Paridae	Paridae	Paridae	Paridae	Paridae	3	3	Adult	0	0	0	0	0	0	0	0	0	0
Winter	Winter	Winter	Y	Northwest Wales	Northwest Wales	ANorthwest Wales	Northwest Wales	Northwest Wales	10.1	Parus_ater	Paridae	Paridae	Paridae	Paridae	Paridae	AAParidae	Paridae	Paridae	Paridae	Paridae	Paridae	1	3	Adult	0	0	0	0	0	0	0	0	0	0
Winter	Winter	Winter	Y	Northwest Wales	Northwest Wales	ANorthwest Wales	Northwest Wales	Northwest Wales	10.1	Parus_caeruleus	Paridae	Paridae	Paridae	Paridae	Paridae	AAParidae	Paridae	Paridae	Paridae	Paridae	Paridae	3	3	Adult	0	0	0	0	0	0	0	0	0	0
Spring	ASpring	Spring	Y	Northwest Wales	Northwest Wales	ANorthwest Wales	Northwest Wales	Northwest Wales	10.1	Parus_caeruleus	Paridae	Paridae	Paridae	Paridae	Paridae	AAParidae	Paridae	Paridae	Paridae	Paridae	Paridae	3	3	Adult	0	0	0	0	0	0	0	0	0	0
Winter	Winter	Winter	Y	Northwest Wales	Northwest Wales	ANorthwest Wales	Northwest Wales	Northwest Wales	10.1	Parus_major	Paridae	Paridae	Paridae	Paridae	Paridae	AAParidae	Paridae	Paridae	Paridae	Paridae	Paridae	4	3	Adult	0	0	0	0	0	0	0	0	0	0
Winter	Winter	Winter	Y	Northwest Wales	Northwest Wales	ANorthwest Wales	Northwest Wales	Northwest Wales	10.1	Parus_major	Paridae	Paridae	Paridae	Paridae	Paridae	AAParidae	Paridae	Paridae	Paridae	Paridae	Paridae	4	3	Adult	0	0	0	0	0	0	0	0	0	0
Autumn	Autumn	Autumn	Y	Northwest Wales	Northwest Wales	ANorthwest Wales	Northwest Wales	Northwest Wales	10.1	Parus_ater	Paridae	Paridae	Paridae	Paridae	Paridae	AAParidae	Paridae	Paridae	Paridae	Paridae	Paridae	1	3	Adult	0	0	0	0	0	0	0	0	0	0
Spring	ASpring	Spring	Y	Northwest Wales	Northwest Wales	ANorthwest Wales	Northwest Wales	Northwest Wales	10.1	Parus_major	Paridae	Paridae	Paridae	Paridae	Paridae	AAParidae	Paridae	Paridae	Paridae	Paridae	Paridae	4	3	Adult	0	0	0	0	0	0	0	0	0	0
Spring	ASpring	Spring	Y	Northwest Wales	Northwest Wales	ANorthwest Wales	Northwest Wales	Northwest Wales	10.1	Parus_major	Paridae	Paridae	Paridae	Paridae	Paridae	AAParidae	Paridae	Paridae	Paridae	Paridae	Paridae	4	3	Juvenile	0	0	0	0	0	0	0	0	0	0
Autumn	Autumn	Autumn	Y	Northwest Wales	Northwest Wales	ANorthwest Wales	Northwest Wales	Northwest Wales	10.1	Parus_major	Paridae	Paridae	Paridae	Paridae	Paridae	AAParidae	Paridae	Paridae	Paridae	Paridae	Paridae	4	3	Adult	0	0	0	0	0	0	0	0	0	0
Autumn	Autumn	Autumn	Y	Northwest Wales	Northwest Wales	ANorthwest Wales	Northwest Wales	Northwest Wales	10.1	Parus_caeruleus	Paridae	Paridae	Paridae	Paridae	Paridae	AAParidae	Paridae	Paridae	Paridae	Paridae	Paridae	3	3	Adult	0	0	0	0	0	0	0	0	0	0
Autumn	Autumn	Autumn	Y	Northwest Wales	Northwest Wales	ANorthwest Wales	Northwest Wales	Northwest Wales	10.1	Parus_caeruleus	Paridae	Paridae	Paridae	Paridae	Paridae	AAParidae	Paridae	Paridae	Paridae	Paridae	Paridae	3	3	Adult	0	0	0	0	0	0	0	0	0	0
Autumn	Autumn	Autumn	Y	Northwest Wales	Northwest Wales	ANorthwest Wales	Northwest Wales	Northwest Wales	10.1	Parus_caeruleus	Paridae	Paridae	Paridae	Paridae	Paridae	AAParidae	Paridae	Paridae	Paridae	Paridae	Paridae	3	3	Adult	0	0	0	0	0	0	0	0	0	0
Autumn	Autumn	Autumn	Y	Northwest Wales	Northwest Wales	ANorthwest Wales	Northwest Wales	Northwest Wales	10.1	Parus_caeruleus	Paridae	Paridae	Paridae	Paridae	Paridae	AAParidae	Paridae	Paridae	Paridae	Paridae	Paridae	3	3	Adult	0	0	0	0	0	0	0	0	0	0
Autumn	Autumn	Autumn	Y	Northwest Wales	Northwest Wales	ANorthwest Wales	Northwest Wales	Northwest Wales	10.1	Parus_caeruleus	Paridae	Paridae	Paridae	Paridae	Paridae	AAParidae	Paridae	Paridae	Paridae	Paridae	Paridae	3	3	Juvenile	3	0	0	0	0	0	0	0	150	1
Autumn	Autumn	Autumn	Y	Northwest Wales	Northwest Wales	ANorthwest Wales	Northwest Wales	Northwest Wales	10.1	Parus_caeruleus	Paridae	Paridae	Paridae	Paridae	Paridae	AAParidae	Paridae	Paridae	Paridae	Paridae	Paridae	3	3	Adult	0	0	0	0	0	0	0	0	0	0
Autumn	Autumn	Autumn	Y	Northwest Wales	Northwest Wales	ANorthwest Wales	Northwest Wales	Northwest Wales	10.1	Parus_caeruleus	Paridae	Paridae	Paridae	Paridae	Paridae	AAParidae	Paridae	Paridae	Paridae	Paridae	Paridae	3	3	Adult	0	0	0	0	0	0	0	0	0	0
Winter	Winter	Winter	Y	Northwest Wales	Northwest Wales	ANorthwest Wales	Northwest Wales	Northwest Wales	10.1	Parus_caeruleus	Paridae	Paridae	Paridae	Paridae	Paridae	AAParidae	Paridae	Paridae	Paridae	Paridae	Paridae	3	3	Juvenile	0	0	0	0	0	0	0	0	0	0
Autumn	Autumn	Autumn	Y	Northwest Wales	Northwest Wales	ANorthwest Wales	Northwest Wales	Northwest Wales	10.1	Parus_major	Paridae	Paridae	Paridae	Paridae	Paridae	AAParidae	Paridae	Paridae	Paridae	Paridae	Paridae	4	3	Juvenile	0	0	0	0	0	0	0	0	0	0
Autumn	Autumn	Autumn	Y	Northwest Wales	Northwest Wales	ANorthwest Wales	Northwest Wales	Northwest Wales	10.1	Parus_ater	Paridae	Paridae	Paridae	Paridae	Paridae	AAParidae	Paridae	Paridae	Paridae	Paridae	Paridae	1	3	Juvenile	0	0	0	0	0	0	0	0	0	0
Winter	Winter	Winter	Y	Northwest Wales	Northwest Wales	ANorthwest Wales	Northwest Wales	Northwest Wales	10.1	Parus_ater	Paridae	Paridae	Paridae	Paridae	Paridae	AAParidae	Paridae	Paridae	Paridae	Paridae	Paridae	1	3	Juvenile	0	0	0	0	0	0	0	0	0	0
Autumn	Autumn	Autumn	Y	Northwest Wales	Northwest Wales	ANorthwest Wales	Northwest Wales	Northwest Wales	10.1	Parus_ater	Paridae	Paridae	Paridae	Paridae	Paridae	AAParidae	Paridae	Paridae	Paridae	Paridae	Paridae	1	3	Juvenile	0	0	0	0	0	0	0	0	0	0
Spring	ASpring	Spring	Y	Northwest Wales	Northwest Wales	ANorthwest Wales	Northwest Wales	Northwest Wales	10.1	Parus_major	Paridae	Paridae	Paridae	Paridae	Paridae	AAParidae	Paridae	Paridae	Paridae	Paridae	Paridae	4	3	Juvenile	0	0	0	0	0	0	0	0	0	0
Winter	Winter	Winter	Y	Northwest Wales	Northwest Wales	ANorthwest Wales	Northwest Wales	Northwest Wales	10.1	Parus_major	Paridae	Paridae	Paridae	Paridae	Paridae	AAParidae	Paridae	Paridae	Paridae	Paridae	Paridae	4	3	Juvenile	0	0	0	0	0	0	0	0	0	0
Autumn	Autumn	Autumn	Y	Northwest Wales	Northwest Wales	ANorthwest Wales	Northwest Wales	Northwest Wales	10.1	Parus_major	Paridae	Paridae	Paridae	Paridae	Paridae	AAParidae	Paridae	Paridae	Paridae	Paridae	Paridae	4	3	Juvenile	0	0	0	0	0	0	0	0	0	0
Autumn	Autumn	Autumn	Y	Northwest Wales	Northwest Wales	ANorthwest Wales	Northwest Wales	Northwest Wales	10.1	Parus_caeruleus	Paridae	Paridae	Paridae	Paridae	Paridae	AAParidae	Paridae	Paridae	Paridae	Paridae	Paridae	3	3	Adult	0	0	0	0	0	0	0	0	0	0
Spring	ASpring	Spring	Y	Northwest Wales	Northwest Wales	ANorthwest Wales	Northwest Wales	Northwest Wales	10.1	Parus_ater	Paridae	Paridae	Paridae	Paridae	Paridae	AAParidae	Paridae	Paridae	Paridae	Paridae	Paridae	1	3	Adult	0	0	0	0	0	0	0	0	0	0
Winter	Winter	Winter	Y	Northwest Wales	Northwest Wales	ANorthwest Wales	Northwest Wales	Northwest Wales	10.1	Parus_ater	Paridae	Paridae	Paridae	Paridae	Paridae	AAParidae	Paridae	Paridae	Paridae	Paridae	Paridae	1	3	Adult	0	0	0	0	0	0	0	0	0	0
Autumn	Autumn	Autumn	Y	Northwest Wales	Northwest Wales	ANorthwest Wales	Northwest Wales	Northwest Wales	10.1	Parus_major	Paridae	Paridae	Paridae	Paridae	Paridae	AAParidae	Paridae	Paridae	Paridae	Paridae	Paridae	4	3	Juvenile	0	0	0	0	0	0	0	0	0	0
Autumn	Autumn	Autumn	Y	Northwest Wales	Northwest Wales	ANorthwest Wales	Northwest Wales	Northwest Wales	10.1	Parus_major	Paridae	Paridae	Paridae	Paridae	Paridae	AAParidae	Paridae	Paridae	Paridae	Paridae	Paridae	4	3	Adult	0	0	0	0	0	0	0	0	0	0
Autumn	Autumn	Autumn	Y	Northwest Wales	Northwest Wales	ANorthwest Wales	Northwest Wales	Northwest Wales	10.1	Parus_major	Paridae	Paridae	Paridae	Paridae	Paridae	AAParidae	Paridae	Paridae	Paridae	Paridae	Paridae	4	3	Juvenile	0	0	0	0	0	0	0	0	0	0
Autumn	Autumn	Autumn	Y	Northwest Wales	Northwest Wales	ANorthwest Wales	Northwest Wales	Northwest Wales	10.1	Parus_caeruleus	Paridae	Paridae	Paridae	Paridae	Paridae	AAParidae	Paridae	Paridae	Paridae	Paridae	Paridae	3	3	Juvenile	0	0	0	0	0	0	0	0	0	0
Spring	ASpring	Spring	Y	Northwest Wales	Northwest Wales	ANorthwest Wales	Northwest Wales	Northwest Wales	10.1	Parus_ater	Paridae	Paridae	Paridae	Paridae	Paridae	AAParidae	Paridae	Paridae	Paridae	Paridae	Paridae	1	3	Adult	0	0	0	0	0	0	0	0	0	0
Autumn	Autumn	Autumn	Y	Northwest Wales	Northwest Wales	ANorthwest Wales	Northwest Wales	Northwest Wales	10.1	Parus_major	Paridae	Paridae	Paridae	Paridae	Paridae	AAParidae	Paridae	Paridae	Paridae	Paridae	Paridae	4	3	Adult	10	0	0	0	0	0	0	0	500	1
Autumn	Autumn	Autumn	Y	Northwest Wales	Northwest Wales	ANorthwest Wales	Northwest Wales	Northwest Wales	10.1	Parus_caeruleus	Paridae	Paridae	Paridae	Paridae	Paridae	AAParidae	Paridae	Paridae	Paridae	Paridae	Paridae	3	3	Juvenile	0	0	0	0	0	0	0	0	0	0
Autumn	Autumn	Autumn	Y	Northwest Wales	Northwest Wales	ANorthwest Wales	Northwest Wales	Northwest Wales	10.1	Parus_caeruleus	Paridae	Paridae	Paridae	Paridae	Paridae	AAParidae	Paridae	Paridae	Paridae	Paridae	Paridae	3	3	Juvenile	0	0	0	0	0	0	0	0	0	0
Autumn	Autumn	Autumn	Y	Northwest Wales	Northwest Wales	ANorthwest Wales	Northwest Wales	Northwest Wales	10.1	Parus_caeruleus	Paridae	Paridae	Paridae	Paridae	Paridae	AAParidae	Paridae	Paridae	Paridae	Paridae	Paridae	3	3	Juvenile	0	0	0	0	0	0	0	0	0	0
Autumn	Autumn	Autumn	Y	Northwest Wales	Northwest Wales	ANorthwest Wales	Northwest Wales	Northwest Wales	10.1	Parus_ater	Paridae	Paridae	Paridae	Paridae	Paridae	AAParidae	Paridae	Paridae	Paridae	Paridae	Paridae	1	3	Juvenile	0	0	0	0	0	0	0	0	0	0
Autumn	Autumn	Autumn	Y	Northwest Wales	Northwest Wales	ANorthwest Wales	Northwest Wales	Northwest Wales	10.1	Parus_major	Paridae	Paridae	Paridae	Paridae	Paridae	AAParidae	Paridae	Paridae	Paridae	Paridae	Paridae	4	3	Adult	0	0	0	0	0	0	0	0	0	0
Autumn	Autumn	Autumn	Y	Northwest Wales	Northwest Wales	ANorthwest Wales	Northwest Wales	Northwest Wales	10.1	Parus_caeruleus	Paridae	Paridae	Paridae	Paridae	Paridae	AAParidae	Paridae	Paridae	Paridae	Paridae	Paridae	3	3	Adult	0	0	0	0	0	0	0	0	0	0
Autumn	Autumn	Autumn	Y	Northwest Wales	Northwest Wales	ANorthwest Wales	Northwest Wales	Northwest Wales	10.1	Parus_caeruleus	Paridae	Paridae	Paridae	Paridae	Paridae	AAParidae	Paridae	Paridae	Paridae	Paridae	Paridae	3	3	Adult	0	0	0	0	0	0	0	0	0	0
Autumn	Autumn	Autumn	Y	Northwest Wales	Northwest Wales	ANorthwest Wales	Northwest Wales	Northwest Wales	10.1	Parus_caeruleus	Paridae	Paridae	Paridae	Paridae	Paridae	AAParidae	Paridae	Paridae	Paridae	Paridae	Paridae	3	3	Juvenile	0	0	0	0	0	0	0	0	0	0
Spring	ASpring	Spring	Y	Northwest Wales	Northwest Wales	ANorthwest Wales	Northwest Wales	Northwest Wales	10.1	Parus_caeruleus	Paridae	Paridae	Paridae	Paridae	Paridae	AAParidae	Paridae	Paridae	Paridae	Paridae	Paridae	3	3	Juvenile	0	0	0	0	0	0	0	0	0	0
Autumn	Autumn	Autumn	Y	Northwest Wales	Northwest Wales	ANorthwest Wales	Northwest Wales	Northwest Wales	10.1	Parus_caeruleus	Paridae	Paridae	Paridae	Paridae	Paridae	AAParidae	Paridae	Paridae	Paridae	Paridae	Paridae	3	3	Juvenile	0	0	0	0	0	0	0	0	0	0
Autumn	Autumn	Autumn	Y	Northwest Wales	Northwest Wales	ANorthwest Wales	Northwest Wales	Northwest Wales	10.1	Parus_caeruleus	Paridae	Paridae	Paridae	Paridae	Paridae	AAParidae	Paridae	Paridae	Paridae	Paridae	Paridae	3	3	Juvenile	0	0	0	0	0	0	0	0	0	0
Autumn	Autumn	Autumn	Y	Northwest Wales	Northwest Wales	ANorthwest Wales	Northwest Wales	Northwest Wales	10.1	Parus_caeruleus	Paridae	Paridae	Paridae	Paridae	Paridae	AAParidae	Paridae	Paridae	Paridae	Paridae	Paridae	3	3	Juvenile	0	0	0	0	0	0	0	0	0	0
Autumn	Autumn	Autumn	Y	Northwest Wales	Northwest Wales	ANorthwest Wales	Northwest Wales	Northwest Wales	10.1	Parus_caeruleus	Paridae	Paridae	Paridae	Paridae	Paridae	AAParidae	Paridae	Paridae	Paridae	Paridae	Paridae	3	3	Adult	0	0	0	0	0	0	0	0	0	0
Autumn	Autumn	Autumn	Y	Northwest Wales	Northwest Wales	ANorthwest Wales	Northwest Wales	Northwest Wales	10.1	Parus_major	Paridae	Paridae	Paridae	Paridae	Paridae	AAParidae	Paridae	Paridae	Paridae	Paridae	Paridae	4	3	Adult	0	0	0	0	0	0	0	0	0	0
Autumn	Autumn	Autumn	Y	Northwest Wales	Northwest Wales	ANorthwest Wales	Northwest Wales	Northwest Wales	10.1	Parus_major	Paridae	Paridae	Paridae	Paridae	Paridae	AAParidae	Paridae	Paridae	Paridae	Paridae	Paridae	4	3	Juvenile	0	0	0	0	0	0	0	0	0	0
Autumn	Autumn	Autumn	Y	Northwest Wales	Northwest Wales	ANorthwest Wales	Northwest Wales	Northwest Wales	10.1	Parus_caeruleus	Paridae	Paridae	Paridae	Paridae	Paridae	AAParidae	Paridae	Paridae	Paridae	Paridae	Paridae	3	3	Adult	0	0	0	0	0	0	0	0	0	0
Spring	ASpring	Spring	Y	Northwest Wales	Northwest Wales	ANorthwest Wales	Northwest Wales	Northwest Wales	10.1	Parus_caeruleus	Paridae	Paridae	Paridae	Paridae	Paridae	AAParidae	Paridae	Paridae	Paridae	Paridae	Paridae	3	3	Adult	0	0	0	0	0	0	0	0	0	0
Spring	ASpring	Spring	Y	Northwest Wales	Northwest Wales	ANorthwest Wales	Northwest Wales	Northwest Wales	10.1	Parus_caeruleus	Paridae	Paridae	Paridae	Paridae	Paridae	AAParidae	Paridae	Paridae	Paridae	Paridae	Paridae	3	3	Adult	0	2	0	0	0	0	0	0	100	1
Autumn	Autumn	Autumn	Y	Northwest Wales	Northwest Wales	ANorthwest Wales	Northwest Wales	Northwest Wales	10.1	Parus_caeruleus	Paridae	Paridae	Paridae	Paridae	Paridae	AAParidae	Paridae	Paridae	Paridae	Paridae	Paridae	3	3	Juvenile	0	0	0	0	0	0	0	0	0	0
Autumn	Autumn	Autumn	Y	Northwest Wales	Northwest Wales	ANorthwest Wales	Northwest Wales	Northwest Wales	10.1	Parus_major	Paridae	Paridae	Paridae	Paridae	Paridae	AAParidae	Paridae	Paridae	Paridae	Paridae	Paridae	4	3	Adult	0	0	0	0	0	0	0	0	0	0
Autumn	Autumn	Autumn	Y	Northwest Wales	Northwest Wales	ANorthwest Wales	Northwest Wales	Northwest Wales	10.1	Parus_ater	Paridae	Paridae	Paridae	Paridae	Paridae	AAParidae	Paridae	Paridae	Paridae	Paridae	Paridae	1	3	Adult	0	0	0	0	0	0	0	0	0	0
Winter	Winter	Winter	Y	Northwest Wales	Northwest Wales	ANorthwest Wales	Northwest Wales	Northwest Wales	10.1	Parus_ater	Paridae	Paridae	Paridae	Paridae	Paridae	AAParidae	Paridae	Paridae	Paridae	Paridae	Paridae	1	3	Adult	0	0	0	0	0	0	0	0	0	0
Autumn	Autumn	Autumn	Y	Northwest Wales	Northwest Wales	ANorthwest Wales	Northwest Wales	Northwest Wales	10.1	Parus_caeruleus	Paridae	Paridae	Paridae	Paridae	Paridae	AAParidae	Paridae	Paridae	Paridae	Paridae	Paridae	3	3	Juvenile	0	0	0	0	0	0	0	0	0	0
Autumn	Autumn	Autumn	Y	Northwest Wales	Northwest Wales	ANorthwest Wales	Northwest Wales	Northwest Wales	10.1	Parus_caeruleus	Paridae	Paridae	Paridae	Paridae	Paridae	AAParidae	Paridae	Paridae	Paridae	Paridae	Paridae	3	3	Adult	0	0	0	0	0	0	0	0	0	0
Spring	ASpring	Spring	Y	Northwest Wales	Northwest Wales	ANorthwest Wales	Northwest Wales	Northwest Wales	10.1	Parus_caeruleus	Paridae	Paridae	Paridae	Paridae	Paridae	AAParidae	Paridae	Paridae	Paridae	Paridae	Paridae	3	3	Juvenile	0	0	0	0	0	0	0	0	0	0
Winter	Winter	Winter	Y	Northwest Wales	Northwest Wales	ANorthwest Wales	Northwest Wales	Northwest Wales	10.1	Parus_caeruleus	Paridae	Paridae	Paridae	Paridae	Paridae	AAParidae	Paridae	Paridae	Paridae	Paridae	Paridae	3	3	Juvenile	0	0	0	0	0	0	0	0	0	0
Winter	Winter	Winter	Y	Northwest Wales	Northwest Wales	ANorthwest Wales	Northwest Wales	Northwest Wales	10.1	Parus_caeruleus	Paridae	Paridae	Paridae	Paridae	Paridae	AAParidae	Paridae	Paridae	Paridae	Paridae	Paridae	3	3	Adult	0	0	0	0	0	0	0	0	0	0
Winter	Winter	Winter	Y	Northwest Wales	Northwest Wales	ANorthwest Wales	Northwest Wales	Northwest Wales	10.1	Parus_ater	Paridae	Paridae	Paridae	Paridae	Paridae	AAParidae	Paridae	Paridae	Paridae	Paridae	Paridae	1	3	Adult	0	0	0	0	0	0	0	0	0	0
Winter	Winter	Winter	Y	Northwest Wales	Northwest Wales	ANorthwest Wales	Northwest Wales	Northwest Wales	10.1	Parus_caeruleus	Paridae	Paridae	Paridae	Paridae	Paridae	AAParidae	Paridae	Paridae	Paridae	Paridae	Paridae	3	3	Juvenile	0	0	0	0	0	0	0	0	0	0
Winter	Winter	Winter	Y	Northwest Wales	Northwest Wales	ANorthwest Wales	Northwest Wales	Northwest Wales	10.1	Parus_major	Paridae	Paridae	Paridae	Paridae	Paridae	AAParidae	Paridae	Paridae	Paridae	Paridae	Paridae	4	3	Juvenile	0	0	0	0	0	0	0	0	0	0
Winter	Winter	Winter	Y	Northwest Wales	Northwest Wales	ANorthwest Wales	Northwest Wales	Northwest Wales	10.1	Parus_caeruleus	Paridae	Paridae	Paridae	Paridae	Paridae	AAParidae	Paridae	Paridae	Paridae	Paridae	Paridae	3	3	Juvenile	0	0	0	0	0	0	0	0	0	0
Winter	Winter	Winter	Y	Northwest Wales	Northwest Wales	ANorthwest Wales	Northwest Wales	Northwest Wales	10.1	Parus_caeruleus	Paridae	Paridae	Paridae	Paridae	Paridae	AAParidae	Paridae	Paridae	Paridae	Paridae	Paridae	3	3	Adult	0	0	0	0	0	0	0	0	0	0
Winter	Winter	Winter	Y	Northwest Wales	Northwest Wales	ANorthwest Wales	Northwest Wales	Northwest Wales	10.1	Parus_major	Paridae	Paridae	Paridae	Paridae	Paridae	AAParidae	Paridae	Paridae	Paridae	Paridae	Paridae	4	3	Adult	0	0	0	0	0	0	0	0	0	0
Winter	Winter	Winter	Y	Northwest Wales	Northwest Wales	ANorthwest Wales	Northwest Wales	Northwest Wales	10.1	Parus_caeruleus	Paridae	Paridae	Paridae	Paridae	Paridae	AAParidae	Paridae	Paridae	Paridae	Paridae	Paridae	3	3	Adult	0	0	0	0	0	0	0	0	0	0
Winter	Winter	Winter	Y	Northwest Wales	Northwest Wales	ANorthwest Wales	Northwest Wales	Northwest Wales	10.1	Parus_ater	Paridae	Paridae	Paridae	Paridae	Paridae	AAParidae	Paridae	Paridae	Paridae	Paridae	Paridae	1	3	Juvenile	0	0	0	0	0	0	0	0	0	0
Winter	Winter	Winter	Y	Northwest Wales	Northwest Wales	ANorthwest Wales	Northwest Wales	Northwest Wales	10.1	Parus_caeruleus	Paridae	Paridae	Paridae	Paridae	Paridae	AAParidae	Paridae	Paridae	Paridae	Paridae	Paridae	3	3	Adult	0	0	0	0	0	0	0	0	0	0
Winter	Winter	Winter	Y	Northwest Wales	Northwest Wales	ANorthwest Wales	Northwest Wales	Northwest Wales	10.1	Parus_ater	Paridae	Paridae	Paridae	Paridae	Paridae	AAParidae	Paridae	Paridae	Paridae	Paridae	Paridae	1	3	Juvenile	0	1	0	0	0	0	0	0	50	1
Spring	ASpring	Spring	Y	Northwest Wales	Northwest Wales	ANorthwest Wales	Northwest Wales	Northwest Wales	10.1	Parus_ater	Paridae	Paridae	Paridae	Paridae	Paridae	AAParidae	Paridae	Paridae	Paridae	Paridae	Paridae	1	3	Juvenile	0	0	0	0	0	0	0	0	0	0
Winter	Winter	Winter	Y	Northwest Wales	Northwest Wales	ANorthwest Wales	Northwest Wales	Northwest Wales	10.1	Parus_ater	Paridae	Paridae	Paridae	Paridae	Paridae	AAParidae	Paridae	Paridae	Paridae	Paridae	Paridae	1	3	Juvenile	0	0	0	0	0	0	0	0	0	0
Winter	Winter	Winter	Y	Northwest Wales	Northwest Wales	ANorthwest Wales	Northwest Wales	Northwest Wales	10.1	Parus_major	Paridae	Paridae	Paridae	Paridae	Paridae	AAParidae	Paridae	Paridae	Paridae	Paridae	Paridae	4	3	Adult	0	0	0	0	0	0	0	0	0	0
Winter	Winter	Winter	Y	Northwest Wales	Northwest Wales	ANorthwest Wales	Northwest Wales	Northwest Wales	10.1	Parus_caeruleus	Paridae	Paridae	Paridae	Paridae	Paridae	AAParidae	Paridae	Paridae	Paridae	Paridae	Paridae	3	3	Juvenile	0	0	0	0	0	0	0	0	0	0
Winter	Winter	Winter	Y	Northwest Wales	Northwest Wales	ANorthwest Wales	Northwest Wales	Northwest Wales	10.1	Parus_caeruleus	Paridae	Paridae	Paridae	Paridae	Paridae	AAParidae	Paridae	Paridae	Paridae	Paridae	Paridae	3	3	Juvenile	0	0	0	0	0	0	0	0	0	0
Winter	Winter	Winter	Y	Northwest Wales	Northwest Wales	ANorthwest Wales	Northwest Wales	Northwest Wales	10.1	Parus_caeruleus	Paridae	Paridae	Paridae	Paridae	Paridae	AAParidae	Paridae	Paridae	Paridae	Paridae	Paridae	3	3	Juvenile	0	0	0	0	0	0	0	0	0	0
Winter	Winter	Winter	Y	Northwest Wales	Northwest Wales	ANorthwest Wales	Northwest Wales	Northwest Wales	10.1	Parus_caeruleus	Paridae	Paridae	Paridae	Paridae	Paridae	AAParidae	Paridae	Paridae	Paridae	Paridae	Paridae	3	3	Juvenile	0	1	0	0	0	0	0	0	50	1
Winter	Winter	Winter	Y	Northwest Wales	Northwest Wales	ANorthwest Wales	Northwest Wales	Northwest Wales	10.1	Parus_caeruleus	Paridae	Paridae	Paridae	Paridae	Paridae	AAParidae	Paridae	Paridae	Paridae	Paridae	Paridae	3	3	Juvenile	0	0	0	0	0	0	0	0	0	0
Winter	Winter	Winter	Y	Northwest Wales	Northwest Wales	ANorthwest Wales	Northwest Wales	Northwest Wales	10.1	Parus_caeruleus	Paridae	Paridae	Paridae	Paridae	Paridae	AAParidae	Paridae	Paridae	Paridae	Paridae	Paridae	3	3	Juvenile	0	0	0	0	0	0	0	0	0	0
Spring	ASpring	Spring	Y	Northwest Wales	Northwest Wales	ANorthwest Wales	Northwest Wales	Northwest Wales	10.1	Parus_caeruleus	Paridae	Paridae	Paridae	Paridae	Paridae	AAParidae	Paridae	Paridae	Paridae	Paridae	Paridae	3	3	Juvenile	0	0	0	0	0	0	0	0	0	0
Winter	Winter	Winter	Y	Northwest Wales	Northwest Wales	ANorthwest Wales	Northwest Wales	Northwest Wales	10.1	Parus_caeruleus	Paridae	Paridae	Paridae	Paridae	Paridae	AAParidae	Paridae	Paridae	Paridae	Paridae	Paridae	3	3	Juvenile	0	0	0	0	0	0	0	0	0	0
Winter	Winter	Winter	Y	Northwest Wales	Northwest Wales	ANorthwest Wales	Northwest Wales	Northwest Wales	10.1	Parus_ater	Paridae	Paridae	Paridae	Paridae	Paridae	AAParidae	Paridae	Paridae	Paridae	Paridae	Paridae	1	3	Adult	0	0	0	0	0	0	0	0	0	0
Spring	ASpring	Spring	Y	Northwest Wales	Northwest Wales	ANorthwest Wales	Northwest Wales	Northwest Wales	10.1	Parus_major	Paridae	Paridae	Paridae	Paridae	Paridae	AAParidae	Paridae	Paridae	Paridae	Paridae	Paridae	4	3	Juvenile	0	0	0	0	0	0	0	0	0	0
Winter	Winter	Winter	Y	Northwest Wales	Northwest Wales	ANorthwest Wales	Northwest Wales	Northwest Wales	10.1	Parus_caeruleus	Paridae	Paridae	Paridae	Paridae	Paridae	AAParidae	Paridae	Paridae	Paridae	Paridae	Paridae	3	3	Juvenile	0	1	0	0	0	0	0	0	50	1
Winter	Winter	Winter	Y	Northwest Wales	Northwest Wales	ANorthwest Wales	Northwest Wales	Northwest Wales	10.1	Parus_caeruleus	Paridae	Paridae	Paridae	Paridae	Paridae	AAParidae	Paridae	Paridae	Paridae	Paridae	Paridae	3	3	Adult	0	0	0	0	0	0	0	0	0	0
Winter	Winter	Winter	Y	Northwest Wales	Northwest Wales	ANorthwest Wales	Northwest Wales	Northwest Wales	10.1	Parus_major	Paridae	Paridae	Paridae	Paridae	Paridae	AAParidae	Paridae	Paridae	Paridae	Paridae	Paridae	4	3	Juvenile	0	0	0	0	0	0	0	0	0	0
Winter	Winter	Winter	Y	Northwest Wales	Northwest Wales	ANorthwest Wales	Northwest Wales	Northwest Wales	10.1	Parus_major	Paridae	Paridae	Paridae	Paridae	Paridae	AAParidae	Paridae	Paridae	Paridae	Paridae	Paridae	4	3	Adult	0	0	0	0	1	0	0	0	50	1
Winter	Winter	Winter	Y	Northwest Wales	Northwest Wales	ANorthwest Wales	Northwest Wales	Northwest Wales	10.1	Parus_caeruleus	Paridae	Paridae	Paridae	Paridae	Paridae	AAParidae	Paridae	Paridae	Paridae	Paridae	Paridae	3	3	Juvenile	0	0	0	0	0	0	0	0	0	0
Winter	Winter	Winter	Y	Northwest Wales	Northwest Wales	ANorthwest Wales	Northwest Wales	Northwest Wales	10.1	Parus_caeruleus	Paridae	Paridae	Paridae	Paridae	Paridae	AAParidae	Paridae	Paridae	Paridae	Paridae	Paridae	3	3	Juvenile	0	0	0	0	0	0	0	0	0	0
Winter	Winter	Winter	Y	Northwest Wales	Northwest Wales	ANorthwest Wales	Northwest Wales	Northwest Wales	10.1	Parus_caeruleus	Paridae	Paridae	Paridae	Paridae	Paridae	AAParidae	Paridae	Paridae	Paridae	Paridae	Paridae	3	3	Adult	0	0	0	0	0	0	0	0	0	0
Winter	Winter	Winter	Y	Northwest Wales	Northwest Wales	ANorthwest Wales	Northwest Wales	Northwest Wales	10.1	Parus_caeruleus	Paridae	Paridae	Paridae	Paridae	Paridae	AAParidae	Paridae	Paridae	Paridae	Paridae	Paridae	3	3	Adult	0	0	0	0	0	0	0	0	0	0
Winter	Winter	Winter	Y	Northwest Wales	Northwest Wales	ANorthwest Wales	Northwest Wales	Northwest Wales	10.1	Parus_caeruleus	Paridae	Paridae	Paridae	Paridae	Paridae	AAParidae	Paridae	Paridae	Paridae	Paridae	Paridae	3	3	Juvenile	0	0	0	0	0	0	0	0	0	0
Spring	ASpring	Spring	Y	Northwest Wales	Northwest Wales	ANorthwest Wales	Northwest Wales	Northwest Wales	10.1	Parus_ater	Paridae	Paridae	Paridae	Paridae	Paridae	AAParidae	Paridae	Paridae	Paridae	Paridae	Paridae	1	3	Juvenile	0	0	0	0	0	0	0	0	0	0
Winter	Winter	Winter	Y	Northwest Wales	Northwest Wales	ANorthwest Wales	Northwest Wales	Northwest Wales	10.1	Parus_ater	Paridae	Paridae	Paridae	Paridae	Paridae	AAParidae	Paridae	Paridae	Paridae	Paridae	Paridae	1	3	Juvenile	0	0	0	0	0	0	0	0	0	0
Winter	Winter	Winter	Y	Northwest Wales	Northwest Wales	ANorthwest Wales	Northwest Wales	Northwest Wales	10.1	Parus_caeruleus	Paridae	Paridae	Paridae	Paridae	Paridae	AAParidae	Paridae	Paridae	Paridae	Paridae	Paridae	3	3	Juvenile	0	0	0	0	0	0	0	0	0	0
Winter	Winter	Winter	Y	Northwest Wales	Northwest Wales	ANorthwest Wales	Northwest Wales	Northwest Wales	10.1	Parus_caeruleus	Paridae	Paridae	Paridae	Paridae	Paridae	AAParidae	Paridae	Paridae	Paridae	Paridae	Paridae	3	3	Juvenile	0	0	0	0	0	1	0	0	50	1
Winter	Winter	Winter	Y	Northwest Wales	Northwest Wales	ANorthwest Wales	Northwest Wales	Northwest Wales	10.1	Parus_major	Paridae	Paridae	Paridae	Paridae	Paridae	AAParidae	Paridae	Paridae	Paridae	Paridae	Paridae	4	3	Adult	0	0	0	0	0	0	0	0	0	0
Autumn	Autumn	Autumn	Y	Northwest Wales	Northwest Wales	ANorthwest Wales	Northwest Wales	Northwest Wales	10.1	Parus_major	Paridae	Paridae	Paridae	Paridae	Paridae	AAParidae	Paridae	Paridae	Paridae	Paridae	Paridae	4	3	Adult	0	0	0	0	0	0	0	0	0	0
Autumn	Autumn	Autumn	Y	Southeast England	Southeast England	Southeast England	ASoutheast England	Southeast England	8.2	Parus_caeruleus	Paridae	Paridae	Paridae	Paridae	Paridae	AAParidae	Paridae	Paridae	Paridae	Paridae	Paridae	3	3	Juvenile	0	0	0	0	0	0	0	0	0	0
Spring	ASpring	Spring	N	Southeast England	Southeast England	Southeast England	ASoutheast England	Southeast England	8.2	Parus_major	Paridae	Paridae	Paridae	Paridae	Paridae	AAParidae	Paridae	Paridae	Paridae	Paridae	Paridae	4	3	Adult	0	0	0	0	0	0	0	0	0	0
Autumn	Autumn	Autumn	Y	Southeast England	Southeast England	Southeast England	ASoutheast England	Southeast England	8.2	Parus_caeruleus	Paridae	Paridae	Paridae	Paridae	Paridae	AAParidae	Paridae	Paridae	Paridae	Paridae	Paridae	3	3	Adult	0	0	0	0	0	0	0	0	0	0
Winter	Winter	Winter	Y	Southeast England	Southeast England	Southeast England	ASoutheast England	Southeast England	8.2	Parus_caeruleus	Paridae	Paridae	Paridae	Paridae	Paridae	AAParidae	Paridae	Paridae	Paridae	Paridae	Paridae	3	3	Juvenile	0	0	0	0	0	0	0	0	0	0
Spring	ASpring	Spring	N	Southeast England	Southeast England	Southeast England	ASoutheast England	Southeast England	8.2	Parus_caeruleus	Paridae	Paridae	Paridae	Paridae	Paridae	AAParidae	Paridae	Paridae	Paridae	Paridae	Paridae	3	3	Juvenile	0	0	0	0	0	0	0	0	0	0
Spring	ASpring	Spring	Y	Northwest England	ANorthwest England	Northwest England	Northwest England	Northwest England	5.4	Parus_caeruleus	Paridae	Paridae	Paridae	Paridae	Paridae	AAParidae	Paridae	Paridae	Paridae	Paridae	Paridae	3	3	Adult	0	0	0	0	0	0	0	0	0	0
Autumn	Autumn	Autumn	Y	Northwest England	ANorthwest England	Northwest England	Northwest England	Northwest England	5.4	Parus_caeruleus	Paridae	Paridae	Paridae	Paridae	Paridae	AAParidae	Paridae	Paridae	Paridae	Paridae	Paridae	3	3	Adult	0	0	0	0	0	0	0	0	0	0
Autumn	Autumn	Autumn	Y	Northwest England	ANorthwest England	Northwest England	Northwest England	Northwest England	5.4	Parus_caeruleus	Paridae	Paridae	Paridae	Paridae	Paridae	AAParidae	Paridae	Paridae	Paridae	Paridae	Paridae	3	3	Adult	0	0	0	0	0	0	0	0	0	0
Autumn	Autumn	Autumn	Y	Northwest England	ANorthwest England	Northwest England	Northwest England	Northwest England	5.4	Parus_caeruleus	Paridae	Paridae	Paridae	Paridae	Paridae	AAParidae	Paridae	Paridae	Paridae	Paridae	Paridae	3	3	Adult	0	0	0	0	0	0	0	0	0	0
Autumn	Autumn	Autumn	Y	Northwest England	ANorthwest England	Northwest England	Northwest England	Northwest England	5.4	Parus_major	Paridae	Paridae	Paridae	Paridae	Paridae	AAParidae	Paridae	Paridae	Paridae	Paridae	Paridae	4	3	Adult	0	0	0	0	0	0	0	0	0	0
Autumn	Autumn	Autumn	Y	Northwest England	ANorthwest England	Northwest England	Northwest England	Northwest England	5.4	Parus_ater	Paridae	Paridae	Paridae	Paridae	Paridae	AAParidae	Paridae	Paridae	Paridae	Paridae	Paridae	1	3	Juvenile	0	0	0	0	0	0	0	0	0	0
Autumn	Autumn	Autumn	Y	Northwest England	ANorthwest England	Northwest England	Northwest England	Northwest England	5.4	Parus_caeruleus	Paridae	Paridae	Paridae	Paridae	Paridae	AAParidae	Paridae	Paridae	Paridae	Paridae	Paridae	3	3	Juvenile	0	1	0	0	0	0	0	0	50	1
Spring	ASpring	Spring	Y	Northwest England	ANorthwest England	Northwest England	Northwest England	Northwest England	5.4	Parus_caeruleus	Paridae	Paridae	Paridae	Paridae	Paridae	AAParidae	Paridae	Paridae	Paridae	Paridae	Paridae	3	3	Adult	0	0	0	0	0	0	0	0	0	0
Spring	ASpring	Spring	Y	Northwest England	ANorthwest England	Northwest England	Northwest England	Northwest England	5.4	Parus_ater	Paridae	Paridae	Paridae	Paridae	Paridae	AAParidae	Paridae	Paridae	Paridae	Paridae	Paridae	1	3	Juvenile	0	0	0	0	0	0	0	0	0	0
Autumn	Autumn	Autumn	Y	Northwest England	ANorthwest England	Northwest England	Northwest England	Northwest England	5.4	Parus_caeruleus	Paridae	Paridae	Paridae	Paridae	Paridae	AAParidae	Paridae	Paridae	Paridae	Paridae	Paridae	3	3	Juvenile	0	0	0	0	0	0	0	0	0	0
Autumn	Autumn	Autumn	Y	Northwest England	ANorthwest England	Northwest England	Northwest England	Northwest England	5.4	Parus_caeruleus	Paridae	Paridae	Paridae	Paridae	Paridae	AAParidae	Paridae	Paridae	Paridae	Paridae	Paridae	3	3	Juvenile	0	0	0	0	0	1	0	0	50	1
Autumn	Autumn	Autumn	Y	Northwest England	ANorthwest England	Northwest England	Northwest England	Northwest England	5.4	Parus_caeruleus	Paridae	Paridae	Paridae	Paridae	Paridae	AAParidae	Paridae	Paridae	Paridae	Paridae	Paridae	3	3	Juvenile	0	1	0	0	0	0	0	0	50	1
Autumn	Autumn	Autumn	Y	Northwest England	ANorthwest England	Northwest England	Northwest England	Northwest England	5.4	Parus_caeruleus	Paridae	Paridae	Paridae	Paridae	Paridae	AAParidae	Paridae	Paridae	Paridae	Paridae	Paridae	3	3	Juvenile	0	2	0	0	0	0	0	0	100	1
Autumn	Autumn	Autumn	Y	Northwest England	ANorthwest England	Northwest England	Northwest England	Northwest England	5.4	Parus_caeruleus	Paridae	Paridae	Paridae	Paridae	Paridae	AAParidae	Paridae	Paridae	Paridae	Paridae	Paridae	3	3	Juvenile	0	0	0	0	0	0	0	0	0	0
Autumn	Autumn	Autumn	Y	Northwest England	ANorthwest England	Northwest England	Northwest England	Northwest England	5.4	Parus_ater	Paridae	Paridae	Paridae	Paridae	Paridae	AAParidae	Paridae	Paridae	Paridae	Paridae	Paridae	1	3	Juvenile	0	1	0	0	0	0	0	0	50	1
Autumn	Autumn	Autumn	Y	Northwest England	ANorthwest England	Northwest England	Northwest England	Northwest England	5.4	Parus_caeruleus	Paridae	Paridae	Paridae	Paridae	Paridae	AAParidae	Paridae	Paridae	Paridae	Paridae	Paridae	3	3	Juvenile	0	0	0	0	0	1	0	0	50	1
Autumn	Autumn	Autumn	Y	Northwest England	ANorthwest England	Northwest England	Northwest England	Northwest England	5.4	Parus_caeruleus	Paridae	Paridae	Paridae	Paridae	Paridae	AAParidae	Paridae	Paridae	Paridae	Paridae	Paridae	3	3	Adult	0	0	0	0	0	0	0	0	0	0
Autumn	Autumn	Autumn	Y	Northwest England	ANorthwest England	Northwest England	Northwest England	Northwest England	5.4	Parus_caeruleus	Paridae	Paridae	Paridae	Paridae	Paridae	AAParidae	Paridae	Paridae	Paridae	Paridae	Paridae	3	3	Juvenile	0	7	0	0	0	0	0	0	350	1
Autumn	Autumn	Autumn	Y	Northwest England	ANorthwest England	Northwest England	Northwest England	Northwest England	5.4	Parus_caeruleus	Paridae	Paridae	Paridae	Paridae	Paridae	AAParidae	Paridae	Paridae	Paridae	Paridae	Paridae	3	3	Juvenile	0	0	0	0	0	0	0	0	0	0
Autumn	Autumn	Autumn	Y	Northwest England	ANorthwest England	Northwest England	Northwest England	Northwest England	5.4	Parus_caeruleus	Paridae	Paridae	Paridae	Paridae	Paridae	AAParidae	Paridae	Paridae	Paridae	Paridae	Paridae	3	3	Juvenile	0	0	0	0	0	0	0	0	0	0
Autumn	Autumn	Autumn	Y	Northwest England	ANorthwest England	Northwest England	Northwest England	Northwest England	5.4	Parus_caeruleus	Paridae	Paridae	Paridae	Paridae	Paridae	AAParidae	Paridae	Paridae	Paridae	Paridae	Paridae	3	3	Juvenile	0	0	0	0	0	0	0	0	0	0
Autumn	Autumn	Autumn	Y	Northwest England	ANorthwest England	Northwest England	Northwest England	Northwest England	5.4	Parus_caeruleus	Paridae	Paridae	Paridae	Paridae	Paridae	AAParidae	Paridae	Paridae	Paridae	Paridae	Paridae	3	3	Juvenile	0	0	0	0	0	0	0	0	0	0
Autumn	Autumn	Autumn	Y	Northwest England	ANorthwest England	Northwest England	Northwest England	Northwest England	5.4	Parus_caeruleus	Paridae	Paridae	Paridae	Paridae	Paridae	AAParidae	Paridae	Paridae	Paridae	Paridae	Paridae	3	3	Juvenile	0	0	0	0	0	0	0	0	0	0
Spring	ASpring	Spring	Y	Northwest England	ANorthwest England	Northwest England	Northwest England	Northwest England	5.4	Parus_major	Paridae	Paridae	Paridae	Paridae	Paridae	AAParidae	Paridae	Paridae	Paridae	Paridae	Paridae	4	3	Adult	0	0	0	0	25	0	0	0	1250	1
Spring	ASpring	Spring	Y	Northwest England	ANorthwest England	Northwest England	Northwest England	Northwest England	5.4	Parus_major	Paridae	Paridae	Paridae	Paridae	Paridae	AAParidae	Paridae	Paridae	Paridae	Paridae	Paridae	4	3	Juvenile	0	0	0	0	0	0	0	0	0	0
Spring	ASpring	Spring	Y	East England	East England	East England	East England	East England	2.2	Parus_major	Paridae	Paridae	Paridae	Paridae	Paridae	AAParidae	Paridae	Paridae	Paridae	Paridae	Paridae	4	3	Juvenile	0	0	0	0	0	0	0	0	0	0
Spring	ASpring	Spring	Y	East England	East England	East England	East England	East England	2.2	Parus_caeruleus	Paridae	Paridae	Paridae	Paridae	Paridae	AAParidae	Paridae	Paridae	Paridae	Paridae	Paridae	3	3	Adult	0	0	0	0	0	0	0	0	0	0
Summer	Summer	ASummer	N	East England	East England	East England	East England	East England	2.2	Parus_caeruleus	Paridae	Paridae	Paridae	Paridae	Paridae	AAParidae	Paridae	Paridae	Paridae	Paridae	Paridae	3	3	Juvenile	0	0	0	0	0	0	0	0	0	0
Spring	ASpring	Spring	Y	East England	East England	East England	East England	East England	2.2	Parus_caeruleus	Paridae	Paridae	Paridae	Paridae	Paridae	AAParidae	Paridae	Paridae	Paridae	Paridae	Paridae	3	3	Adult	0	0	0	0	0	0	0	0	0	0
Spring	ASpring	Spring	N	East England	East England	East England	East England	East England	2.2	Parus_caeruleus	Paridae	Paridae	Paridae	Paridae	Paridae	AAParidae	Paridae	Paridae	Paridae	Paridae	Paridae	3	3	Adult	0	0	0	0	0	0	0	0	0	0
Summer	Summer	ASummer	N	East England	East England	East England	East England	East England	2.2	Parus_caeruleus	Paridae	Paridae	Paridae	Paridae	Paridae	AAParidae	Paridae	Paridae	Paridae	Paridae	Paridae	3	3	Adult	0	0	0	0	0	0	0	0	0	0
Summer	Summer	ASummer	N	East England	East England	East England	East England	East England	2.2	Parus_caeruleus	Paridae	Paridae	Paridae	Paridae	Paridae	AAParidae	Paridae	Paridae	Paridae	Paridae	Paridae	3	3	Juvenile	0	0	0	0	0	0	0	0	0	0
Summer	Summer	ASummer	N	East England	East England	East England	East England	East England	2.2	Parus_major	Paridae	Paridae	Paridae	Paridae	Paridae	AAParidae	Paridae	Paridae	Paridae	Paridae	Paridae	4	3	Juvenile	0	0	0	0	0	0	0	0	0	0
Summer	Summer	ASummer	Y	East England	East England	East England	East England	East England	2.2	Parus_major	Paridae	Paridae	Paridae	Paridae	Paridae	AAParidae	Paridae	Paridae	Paridae	Paridae	Paridae	4	3	Juvenile	0	1	0	0	0	0	0	0	50	1
Summer	Summer	ASummer	N	East England	East England	East England	East England	East England	2.2	Parus_caeruleus	Paridae	Paridae	Paridae	Paridae	Paridae	AAParidae	Paridae	Paridae	Paridae	Paridae	Paridae	3	3	Juvenile	0	0	0	0	0	0	0	0	0	0
Summer	Summer	ASummer	N	East England	East England	East England	East England	East England	2.2	Parus_caeruleus	Paridae	Paridae	Paridae	Paridae	Paridae	AAParidae	Paridae	Paridae	Paridae	Paridae	Paridae	3	3	Adult	0	0	0	0	0	0	0	0	0	0
Spring	ASpring	Spring	Y	East England	East England	East England	East England	East England	2.2	Parus_major	Paridae	Paridae	Paridae	Paridae	Paridae	AAParidae	Paridae	Paridae	Paridae	Paridae	Paridae	4	3	Adult	0	0	0	0	0	0	0	0	0	0
Spring	ASpring	Spring	Y	East England	East England	East England	East England	East England	2.2	Parus_caeruleus	Paridae	Paridae	Paridae	Paridae	Paridae	AAParidae	Paridae	Paridae	Paridae	Paridae	Paridae	3	3	Juvenile	0	0	0	0	0	0	0	0	0	0
Summer	Summer	ASummer	N	East England	East England	East England	East England	East England	2.2	Parus_caeruleus	Paridae	Paridae	Paridae	Paridae	Paridae	AAParidae	Paridae	Paridae	Paridae	Paridae	Paridae	3	3	Juvenile	0	0	0	0	0	0	0	0	0	0
Summer	Summer	ASummer	Y	East England	East England	East England	East England	East England	2.2	Parus_caeruleus	Paridae	Paridae	Paridae	Paridae	Paridae	AAParidae	Paridae	Paridae	Paridae	Paridae	Paridae	3	3	Juvenile	0	0	0	0	0	0	0	0	0	0
Summer	Summer	ASummer	N	East England	East England	East England	East England	East England	2.2	Parus_major	Paridae	Paridae	Paridae	Paridae	Paridae	AAParidae	Paridae	Paridae	Paridae	Paridae	Paridae	4	3	Juvenile	0	0	0	0	0	0	0	0	0	0
Autumn	Autumn	Autumn	Y	Southwest England	Southwest England	Southwest England	Southwest England	Southwest England	8.9	Parus_caeruleus	Paridae	Paridae	Paridae	Paridae	Paridae	AAParidae	Paridae	Paridae	Paridae	Paridae	Paridae	3	3	Adult	0	0	0	0	0	0	0	0	0	0
Autumn	Autumn	Autumn	Y	Southwest England	Southwest England	Southwest England	Southwest England	Southwest England	8.9	Parus_caeruleus	Paridae	Paridae	Paridae	Paridae	Paridae	AAParidae	Paridae	Paridae	Paridae	Paridae	Paridae	3	3	Adult	0	0	0	0	0	0	0	0	0	0
Autumn	Autumn	Autumn	Y	Southwest England	Southwest England	Southwest England	Southwest England	Southwest England	8.9	Parus_caeruleus	Paridae	Paridae	Paridae	Paridae	Paridae	AAParidae	Paridae	Paridae	Paridae	Paridae	Paridae	3	3	Adult	0	0	0	0	0	0	0	0	0	0
Winter	Winter	Winter	Y	Southwest England	Southwest England	Southwest England	Southwest England	Southwest England	8.9	Parus_caeruleus	Paridae	Paridae	Paridae	Paridae	Paridae	AAParidae	Paridae	Paridae	Paridae	Paridae	Paridae	3	3	Adult	0	0	0	0	0	0	0	0	0	0
Winter	Winter	Winter	Y	Southwest England	Southwest England	Southwest England	Southwest England	Southwest England	8.9	Parus_caeruleus	Paridae	Paridae	Paridae	Paridae	Paridae	AAParidae	Paridae	Paridae	Paridae	Paridae	Paridae	3	3	Juvenile	0	0	0	0	0	0	0	0	0	0
Winter	Winter	Winter	Y	Southwest England	Southwest England	Southwest England	Southwest England	Southwest England	8.9	Parus_caeruleus	Paridae	Paridae	Paridae	Paridae	Paridae	AAParidae	Paridae	Paridae	Paridae	Paridae	Paridae	3	3	Juvenile	0	0	0	0	0	0	0	0	0	0
Winter	Winter	Winter	Y	Southwest England	Southwest England	Southwest England	Southwest England	Southwest England	8.9	Parus_caeruleus	Paridae	Paridae	Paridae	Paridae	Paridae	AAParidae	Paridae	Paridae	Paridae	Paridae	Paridae	3	3	Juvenile	0	0	0	0	0	0	0	0	0	0
Winter	Winter	Winter	Y	Southwest England	Southwest England	Southwest England	Southwest England	Southwest England	8.9	Parus_major	Paridae	Paridae	Paridae	Paridae	Paridae	AAParidae	Paridae	Paridae	Paridae	Paridae	Paridae	4	3	Juvenile	96	0	0	0	0	0	0	0	4800	1
Autumn	Autumn	Autumn	Y	Southwest England	Southwest England	Southwest England	Southwest England	Southwest England	8.9	Parus_ater	Paridae	Paridae	Paridae	Paridae	Paridae	AAParidae	Paridae	Paridae	Paridae	Paridae	Paridae	1	3	Adult	0	0	0	0	0	0	0	0	0	0
Winter	Winter	Winter	Y	Southwest England	Southwest England	Southwest England	Southwest England	Southwest England	8.9	Parus_ater	Paridae	Paridae	Paridae	Paridae	Paridae	AAParidae	Paridae	Paridae	Paridae	Paridae	Paridae	1	3	Adult	0	0	0	0	0	0	0	0	0	0
Autumn	Autumn	Autumn	Y	Southwest England	Southwest England	Southwest England	Southwest England	Southwest England	8.9	Parus_caeruleus	Paridae	Paridae	Paridae	Paridae	Paridae	AAParidae	Paridae	Paridae	Paridae	Paridae	Paridae	3	3	Juvenile	0	0	0	0	8	0	0	0	400	1
Autumn	Autumn	Autumn	Y	Southwest England	Southwest England	Southwest England	Southwest England	Southwest England	8.9	Parus_caeruleus	Paridae	Paridae	Paridae	Paridae	Paridae	AAParidae	Paridae	Paridae	Paridae	Paridae	Paridae	3	3	Juvenile	0	0	0	0	0	0	0	0	0	0
Autumn	Autumn	Autumn	Y	Southwest England	Southwest England	Southwest England	Southwest England	Southwest England	8.9	Parus_caeruleus	Paridae	Paridae	Paridae	Paridae	Paridae	AAParidae	Paridae	Paridae	Paridae	Paridae	Paridae	3	3	Adult	0	0	0	0	0	0	0	0	0	0
Autumn	Autumn	Autumn	Y	Southwest England	Southwest England	Southwest England	Southwest England	Southwest England	8.9	Parus_caeruleus	Paridae	Paridae	Paridae	Paridae	Paridae	AAParidae	Paridae	Paridae	Paridae	Paridae	Paridae	3	3	Juvenile	0	0	0	0	0	0	0	0	0	0
Autumn	Autumn	Autumn	Y	Southwest England	Southwest England	Southwest England	Southwest England	Southwest England	8.9	Parus_caeruleus	Paridae	Paridae	Paridae	Paridae	Paridae	AAParidae	Paridae	Paridae	Paridae	Paridae	Paridae	3	3	Adult	0	0	0	0	0	0	0	0	0	0
Autumn	Autumn	Autumn	Y	Southwest England	Southwest England	Southwest England	Southwest England	Southwest England	8.9	Parus_ater	Paridae	Paridae	Paridae	Paridae	Paridae	AAParidae	Paridae	Paridae	Paridae	Paridae	Paridae	1	3	Juvenile	0	0	0	0	0	0	0	0	0	0
Autumn	Autumn	Autumn	Y	Southwest England	Southwest England	Southwest England	Southwest England	Southwest England	8.9	Parus_major	Paridae	Paridae	Paridae	Paridae	Paridae	AAParidae	Paridae	Paridae	Paridae	Paridae	Paridae	4	3	Juvenile	0	0	3	0	0	0	0	0	150	1
Autumn	Autumn	Autumn	Y	Southwest England	Southwest England	Southwest England	Southwest England	Southwest England	8.9	Parus_major	Paridae	Paridae	Paridae	Paridae	Paridae	AAParidae	Paridae	Paridae	Paridae	Paridae	Paridae	4	3	Juvenile	0	0	0	0	0	0	0	0	0	0
Autumn	Autumn	Autumn	Y	Southwest England	Southwest England	Southwest England	Southwest England	Southwest England	8.9	Parus_caeruleus	Paridae	Paridae	Paridae	Paridae	Paridae	AAParidae	Paridae	Paridae	Paridae	Paridae	Paridae	3	3	Adult	0	0	0	0	0	0	0	0	0	0
Autumn	Autumn	Autumn	Y	Southwest England	Southwest England	Southwest England	Southwest England	Southwest England	8.9	Parus_caeruleus	Paridae	Paridae	Paridae	Paridae	Paridae	AAParidae	Paridae	Paridae	Paridae	Paridae	Paridae	3	3	Adult	0	0	0	0	0	0	0	0	0	0
Autumn	Autumn	Autumn	Y	Southwest England	Southwest England	Southwest England	Southwest England	Southwest England	8.9	Parus_caeruleus	Paridae	Paridae	Paridae	Paridae	Paridae	AAParidae	Paridae	Paridae	Paridae	Paridae	Paridae	3	3	Juvenile	0	0	0	0	0	0	0	0	0	0
Autumn	Autumn	Autumn	Y	Southwest England	Southwest England	Southwest England	Southwest England	Southwest England	8.9	Parus_caeruleus	Paridae	Paridae	Paridae	Paridae	Paridae	AAParidae	Paridae	Paridae	Paridae	Paridae	Paridae	3	3	Adult	0	0	0	0	0	0	0	0	0	0
Winter	Winter	Winter	Y	Southwest England	Southwest England	Southwest England	Southwest England	Southwest England	8.9	Parus_caeruleus	Paridae	Paridae	Paridae	Paridae	Paridae	AAParidae	Paridae	Paridae	Paridae	Paridae	Paridae	3	3	Adult	0	0	0	0	0	0	0	0	0	0
Winter	Winter	Winter	Y	Southwest England	Southwest England	Southwest England	Southwest England	Southwest England	8.9	Parus_ater	Paridae	Paridae	Paridae	Paridae	Paridae	AAParidae	Paridae	Paridae	Paridae	Paridae	Paridae	1	3	Juvenile	0	0	0	0	0	0	0	0	0	0
Winter	Winter	Winter	Y	Southwest England	Southwest England	Southwest England	Southwest England	Southwest England	8.9	Parus_ater	Paridae	Paridae	Paridae	Paridae	Paridae	AAParidae	Paridae	Paridae	Paridae	Paridae	Paridae	1	3	Juvenile	0	0	0	0	0	0	0	0	0	0
Winter	Winter	Winter	Y	Southwest England	Southwest England	Southwest England	Southwest England	Southwest England	8.9	Parus_caeruleus	Paridae	Paridae	Paridae	Paridae	Paridae	AAParidae	Paridae	Paridae	Paridae	Paridae	Paridae	3	3	Adult	0	0	0	0	0	0	0	0	0	0
Winter	Winter	Winter	Y	Southwest England	Southwest England	Southwest England	Southwest England	Southwest England	8.9	Parus_ater	Paridae	Paridae	Paridae	Paridae	Paridae	AAParidae	Paridae	Paridae	Paridae	Paridae	Paridae	1	3	Juvenile	0	0	0	0	0	0	0	0	0	0
Winter	Winter	Winter	Y	Southwest England	Southwest England	Southwest England	Southwest England	Southwest England	8.9	Parus_caeruleus	Paridae	Paridae	Paridae	Paridae	Paridae	AAParidae	Paridae	Paridae	Paridae	Paridae	Paridae	3	3	Juvenile	0	0	0	0	0	0	0	0	0	0
Winter	Winter	Winter	Y	Southwest England	Southwest England	Southwest England	Southwest England	Southwest England	8.9	Parus_caeruleus	Paridae	Paridae	Paridae	Paridae	Paridae	AAParidae	Paridae	Paridae	Paridae	Paridae	Paridae	3	3	Adult	0	0	0	0	0	0	0	0	0	0
Winter	Winter	Winter	Y	Southwest England	Southwest England	Southwest England	Southwest England	Southwest England	8.9	Parus_ater	Paridae	Paridae	Paridae	Paridae	Paridae	AAParidae	Paridae	Paridae	Paridae	Paridae	Paridae	1	3	Adult	0	0	0	0	0	0	0	0	0	0
Autumn	Autumn	Autumn	Y	Southwest England	Southwest England	Southwest England	Southwest England	Southwest England	8.9	Parus_caeruleus	Paridae	Paridae	Paridae	Paridae	Paridae	AAParidae	Paridae	Paridae	Paridae	Paridae	Paridae	3	3	Juvenile	0	1	0	0	0	0	0	0	50	1
Autumn	Autumn	Autumn	Y	Southwest England	Southwest England	Southwest England	Southwest England	Southwest England	8.9	Parus_major	Paridae	Paridae	Paridae	Paridae	Paridae	AAParidae	Paridae	Paridae	Paridae	Paridae	Paridae	4	3	Juvenile	0	0	0	0	0	0	0	0	0	0
Autumn	Autumn	Autumn	Y	Southwest England	Southwest England	Southwest England	Southwest England	Southwest England	8.9	Parus_caeruleus	Paridae	Paridae	Paridae	Paridae	Paridae	AAParidae	Paridae	Paridae	Paridae	Paridae	Paridae	3	3	Juvenile	0	0	0	0	0	0	0	0	0	0
Autumn	Autumn	Autumn	Y	Southwest England	Southwest England	Southwest England	Southwest England	Southwest England	8.9	Parus_caeruleus	Paridae	Paridae	Paridae	Paridae	Paridae	AAParidae	Paridae	Paridae	Paridae	Paridae	Paridae	3	3	Adult	0	0	0	0	0	0	0	0	0	0
Autumn	Autumn	Autumn	Y	Southwest England	Southwest England	Southwest England	Southwest England	Southwest England	8.9	Parus_caeruleus	Paridae	Paridae	Paridae	Paridae	Paridae	AAParidae	Paridae	Paridae	Paridae	Paridae	Paridae	3	3	Adult	0	0	0	0	0	0	0	0	0	0
Autumn	Autumn	Autumn	Y	Southwest England	Southwest England	Southwest England	Southwest England	Southwest England	8.9	Parus_caeruleus	Paridae	Paridae	Paridae	Paridae	Paridae	AAParidae	Paridae	Paridae	Paridae	Paridae	Paridae	3	3	Adult	0	0	0	0	0	0	0	0	0	0
Winter	Winter	Winter	Y	Southwest England	Southwest England	Southwest England	Southwest England	Southwest England	8.9	Parus_major	Paridae	Paridae	Paridae	Paridae	Paridae	AAParidae	Paridae	Paridae	Paridae	Paridae	Paridae	4	3	Juvenile	0	0	0	0	0	0	0	0	0	0
Spring	ASpring	Spring	N	Southeast England	Southeast England	Southeast England	ASoutheast England	Southeast England	8.2	Phylloscopus_collybita	Phylloscopidae	Phylloscopidae	Phylloscopidae	Phylloscopidae	Phylloscopidae	Phylloscopidae	Phylloscopidae	Phylloscopidae	Phylloscopidae	Phylloscopidae	Phylloscopidae	2	1	Adult	0	0	0	0	0	0	0	0	0	0
Spring	ASpring	Spring	N	Southeast England	Southeast England	Southeast England	ASoutheast England	Southeast England	8.2	Phylloscopus_collybita	Phylloscopidae	Phylloscopidae	Phylloscopidae	Phylloscopidae	Phylloscopidae	Phylloscopidae	Phylloscopidae	Phylloscopidae	Phylloscopidae	Phylloscopidae	Phylloscopidae	2	1	Adult	0	0	0	0	0	0	0	0	0	0
Summer	Summer	ASummer	Y	East England	East England	East England	East England	East England	2.2	Phylloscopus_collybita	Phylloscopidae	Phylloscopidae	Phylloscopidae	Phylloscopidae	Phylloscopidae	Phylloscopidae	Phylloscopidae	Phylloscopidae	Phylloscopidae	Phylloscopidae	Phylloscopidae	2	1	Adult	0	0	0	0	0	0	0	0	0	0
Summer	Summer	ASummer	N	East England	East England	East England	East England	East England	2.2	Phylloscopus_trochilus	Phylloscopidae	Phylloscopidae	Phylloscopidae	Phylloscopidae	Phylloscopidae	Phylloscopidae	Phylloscopidae	Phylloscopidae	Phylloscopidae	Phylloscopidae	Phylloscopidae	5	2	Juvenile	0	0	0	0	0	0	0	0	0	0
Summer	Summer	ASummer	N	East England	East England	East England	East England	East England	2.2	Phylloscopus_trochilus	Phylloscopidae	Phylloscopidae	Phylloscopidae	Phylloscopidae	Phylloscopidae	Phylloscopidae	Phylloscopidae	Phylloscopidae	Phylloscopidae	Phylloscopidae	Phylloscopidae	5	2	Adult	0	0	0	0	0	0	0	0	0	0
Summer	Summer	ASummer	N	East England	East England	East England	East England	East England	2.2	Phylloscopus_collybita	Phylloscopidae	Phylloscopidae	Phylloscopidae	Phylloscopidae	Phylloscopidae	Phylloscopidae	Phylloscopidae	Phylloscopidae	Phylloscopidae	Phylloscopidae	Phylloscopidae	2	1	Adult	0	0	0	0	0	0	0	0	0	0
Summer	Summer	ASummer	Y	East England	East England	East England	East England	East England	2.2	Phylloscopus_collybita	Phylloscopidae	Phylloscopidae	Phylloscopidae	Phylloscopidae	Phylloscopidae	Phylloscopidae	Phylloscopidae	Phylloscopidae	Phylloscopidae	Phylloscopidae	Phylloscopidae	2	1	Juvenile	0	0	0	0	0	0	0	0	0	0
Summer	Summer	ASummer	Y	East England	East England	East England	East England	East England	2.2	Phylloscopus_trochilus	Phylloscopidae	Phylloscopidae	Phylloscopidae	Phylloscopidae	Phylloscopidae	Phylloscopidae	Phylloscopidae	Phylloscopidae	Phylloscopidae	Phylloscopidae	Phylloscopidae	5	2	Juvenile	0	0	0	0	0	0	0	0	0	0
Spring	ASpring	Spring	Y	Southern Ireland	Southern Ireland	Southern Ireland	Southern Ireland	ASouthern Ireland	12.8	Prunella_modularis	Prunellidae	Prunellidae	Prunellidae	Prunellidae	Prunellidae	Prunellidae	Prunellidae	AAPrunellidae	Prunellidae	Prunellidae	Prunellidae	4	2	Adult	0	0	0	0	0	0	0	0	0	0
Spring	ASpring	Spring	Y	Northwest Wales	Northwest Wales	ANorthwest Wales	Northwest Wales	Northwest Wales	10.1	Prunella_modularis	Prunellidae	Prunellidae	Prunellidae	Prunellidae	Prunellidae	Prunellidae	Prunellidae	AAPrunellidae	Prunellidae	Prunellidae	Prunellidae	4	2	Adult	0	0	0	0	0	0	0	0	0	0
Spring	ASpring	Spring	Y	Northwest Wales	Northwest Wales	ANorthwest Wales	Northwest Wales	Northwest Wales	10.1	Prunella_modularis	Prunellidae	Prunellidae	Prunellidae	Prunellidae	Prunellidae	Prunellidae	Prunellidae	AAPrunellidae	Prunellidae	Prunellidae	Prunellidae	4	2	Juvenile	0	0	0	0	0	0	0	0	0	0
Spring	ASpring	Spring	Y	Northwest Wales	Northwest Wales	ANorthwest Wales	Northwest Wales	Northwest Wales	10.1	Prunella_modularis	Prunellidae	Prunellidae	Prunellidae	Prunellidae	Prunellidae	Prunellidae	Prunellidae	AAPrunellidae	Prunellidae	Prunellidae	Prunellidae	4	2	Juvenile	0	0	1	0	0	0	0	0	50	1
Spring	ASpring	Spring	Y	Northwest Wales	Northwest Wales	ANorthwest Wales	Northwest Wales	Northwest Wales	10.1	Prunella_modularis	Prunellidae	Prunellidae	Prunellidae	Prunellidae	Prunellidae	Prunellidae	Prunellidae	AAPrunellidae	Prunellidae	Prunellidae	Prunellidae	4	2	Juvenile	0	0	0	0	0	0	0	0	0	0
Spring	ASpring	Spring	Y	Northwest Wales	Northwest Wales	ANorthwest Wales	Northwest Wales	Northwest Wales	10.1	Prunella_modularis	Prunellidae	Prunellidae	Prunellidae	Prunellidae	Prunellidae	Prunellidae	Prunellidae	AAPrunellidae	Prunellidae	Prunellidae	Prunellidae	4	2	Adult	0	0	0	0	0	0	0	0	0	0
Spring	ASpring	Spring	Y	Northwest Wales	Northwest Wales	ANorthwest Wales	Northwest Wales	Northwest Wales	10.1	Prunella_modularis	Prunellidae	Prunellidae	Prunellidae	Prunellidae	Prunellidae	Prunellidae	Prunellidae	AAPrunellidae	Prunellidae	Prunellidae	Prunellidae	4	2	Juvenile	0	0	2	0	0	0	0	0	100	1
Autumn	Autumn	Autumn	Y	Northwest Wales	Northwest Wales	ANorthwest Wales	Northwest Wales	Northwest Wales	10.1	Prunella_modularis	Prunellidae	Prunellidae	Prunellidae	Prunellidae	Prunellidae	Prunellidae	Prunellidae	AAPrunellidae	Prunellidae	Prunellidae	Prunellidae	4	2	Juvenile	0	0	0	0	0	1	0	0	50	1
Autumn	Autumn	Autumn	Y	Northwest Wales	Northwest Wales	ANorthwest Wales	Northwest Wales	Northwest Wales	10.1	Prunella_modularis	Prunellidae	Prunellidae	Prunellidae	Prunellidae	Prunellidae	Prunellidae	Prunellidae	AAPrunellidae	Prunellidae	Prunellidae	Prunellidae	4	2	Adult	0	0	0	0	0	0	0	0	0	0
Spring	ASpring	Spring	Y	Northwest Wales	Northwest Wales	ANorthwest Wales	Northwest Wales	Northwest Wales	10.1	Prunella_modularis	Prunellidae	Prunellidae	Prunellidae	Prunellidae	Prunellidae	Prunellidae	Prunellidae	AAPrunellidae	Prunellidae	Prunellidae	Prunellidae	4	2	Adult	0	0	7	0	0	0	0	0	350	1
Autumn	Autumn	Autumn	Y	Northwest Wales	Northwest Wales	ANorthwest Wales	Northwest Wales	Northwest Wales	10.1	Prunella_modularis	Prunellidae	Prunellidae	Prunellidae	Prunellidae	Prunellidae	Prunellidae	Prunellidae	AAPrunellidae	Prunellidae	Prunellidae	Prunellidae	4	2	Juvenile	0	1	24	0	0	0	0	0	1250	1
Winter	Winter	Winter	Y	Northwest Wales	Northwest Wales	ANorthwest Wales	Northwest Wales	Northwest Wales	10.1	Prunella_modularis	Prunellidae	Prunellidae	Prunellidae	Prunellidae	Prunellidae	Prunellidae	Prunellidae	AAPrunellidae	Prunellidae	Prunellidae	Prunellidae	4	2	Juvenile	0	0	28	0	0	1	0	0	1450	1
Autumn	Autumn	Autumn	Y	Northwest Wales	Northwest Wales	ANorthwest Wales	Northwest Wales	Northwest Wales	10.1	Prunella_modularis	Prunellidae	Prunellidae	Prunellidae	Prunellidae	Prunellidae	Prunellidae	Prunellidae	AAPrunellidae	Prunellidae	Prunellidae	Prunellidae	4	2	Adult	0	0	7	0	0	0	0	0	350	1
Spring	ASpring	Spring	Y	Northwest Wales	Northwest Wales	ANorthwest Wales	Northwest Wales	Northwest Wales	10.1	Prunella_modularis	Prunellidae	Prunellidae	Prunellidae	Prunellidae	Prunellidae	Prunellidae	Prunellidae	AAPrunellidae	Prunellidae	Prunellidae	Prunellidae	4	2	Juvenile	0	0	1	0	0	1	0	0	100	1
Winter	Winter	Winter	Y	Northwest Wales	Northwest Wales	ANorthwest Wales	Northwest Wales	Northwest Wales	10.1	Prunella_modularis	Prunellidae	Prunellidae	Prunellidae	Prunellidae	Prunellidae	Prunellidae	Prunellidae	AAPrunellidae	Prunellidae	Prunellidae	Prunellidae	4	2	Juvenile	0	0	3	0	0	0	0	0	150	1
Winter	Winter	Winter	Y	Northwest Wales	Northwest Wales	ANorthwest Wales	Northwest Wales	Northwest Wales	10.1	Prunella_modularis	Prunellidae	Prunellidae	Prunellidae	Prunellidae	Prunellidae	Prunellidae	Prunellidae	AAPrunellidae	Prunellidae	Prunellidae	Prunellidae	4	2	Juvenile	0	0	0	0	0	0	0	0	0	0
Spring	ASpring	Spring	Y	Northwest Wales	Northwest Wales	ANorthwest Wales	Northwest Wales	Northwest Wales	10.1	Prunella_modularis	Prunellidae	Prunellidae	Prunellidae	Prunellidae	Prunellidae	Prunellidae	Prunellidae	AAPrunellidae	Prunellidae	Prunellidae	Prunellidae	4	2	Juvenile	0	0	0	0	0	0	0	0	0	0
Winter	Winter	Winter	Y	Southeast England	Southeast England	Southeast England	ASoutheast England	Southeast England	8.2	Prunella_modularis	Prunellidae	Prunellidae	Prunellidae	Prunellidae	Prunellidae	Prunellidae	Prunellidae	AAPrunellidae	Prunellidae	Prunellidae	Prunellidae	4	2	Juvenile	0	0	0	0	0	0	0	0	0	0
Winter	Winter	Winter	Y	Southeast England	Southeast England	Southeast England	ASoutheast England	Southeast England	8.2	Prunella_modularis	Prunellidae	Prunellidae	Prunellidae	Prunellidae	Prunellidae	Prunellidae	Prunellidae	AAPrunellidae	Prunellidae	Prunellidae	Prunellidae	4	2	Adult	0	0	0	0	0	0	0	0	0	0
Spring	ASpring	Spring	N	Southeast England	Southeast England	Southeast England	ASoutheast England	Southeast England	8.2	Prunella_modularis	Prunellidae	Prunellidae	Prunellidae	Prunellidae	Prunellidae	Prunellidae	Prunellidae	AAPrunellidae	Prunellidae	Prunellidae	Prunellidae	4	2	Adult	5	0	48	0	0	0	0	0	2650	1
Winter	Winter	Winter	Y	Southeast England	Southeast England	Southeast England	ASoutheast England	Southeast England	8.2	Prunella_modularis	Prunellidae	Prunellidae	Prunellidae	Prunellidae	Prunellidae	Prunellidae	Prunellidae	AAPrunellidae	Prunellidae	Prunellidae	Prunellidae	4	2	Adult	0	0	0	0	0	0	0	0	0	0
Spring	ASpring	Spring	Y	Southeast England	Southeast England	Southeast England	ASoutheast England	Southeast England	8.2	Prunella_modularis	Prunellidae	Prunellidae	Prunellidae	Prunellidae	Prunellidae	Prunellidae	Prunellidae	AAPrunellidae	Prunellidae	Prunellidae	Prunellidae	4	2	Adult	0	0	0	0	0	0	0	0	0	0
Spring	ASpring	Spring	Y	Northwest England	ANorthwest England	Northwest England	Northwest England	Northwest England	5.4	Prunella_modularis	Prunellidae	Prunellidae	Prunellidae	Prunellidae	Prunellidae	Prunellidae	Prunellidae	AAPrunellidae	Prunellidae	Prunellidae	Prunellidae	4	2	Juvenile	0	0	3	0	0	0	0	0	150	1
Summer	Summer	ASummer	Y	East England	East England	East England	East England	East England	2.2	Prunella_modularis	Prunellidae	Prunellidae	Prunellidae	Prunellidae	Prunellidae	Prunellidae	Prunellidae	AAPrunellidae	Prunellidae	Prunellidae	Prunellidae	4	2	Adult	0	0	0	0	0	0	0	0	0	0
Summer	Summer	ASummer	Y	East England	East England	East England	East England	East England	2.2	Prunella_modularis	Prunellidae	Prunellidae	Prunellidae	Prunellidae	Prunellidae	Prunellidae	Prunellidae	AAPrunellidae	Prunellidae	Prunellidae	Prunellidae	4	2	Adult	0	1	2	0	0	0	0	0	150	1
Spring	ASpring	Spring	Y	East England	East England	East England	East England	East England	2.2	Prunella_modularis	Prunellidae	Prunellidae	Prunellidae	Prunellidae	Prunellidae	Prunellidae	Prunellidae	AAPrunellidae	Prunellidae	Prunellidae	Prunellidae	4	2	Juvenile	0	0	0	0	0	0	0	0	0	0
Spring	ASpring	Spring	Y	East England	East England	East England	East England	East England	2.2	Prunella_modularis	Prunellidae	Prunellidae	Prunellidae	Prunellidae	Prunellidae	Prunellidae	Prunellidae	AAPrunellidae	Prunellidae	Prunellidae	Prunellidae	4	2	Adult	0	7	0	0	0	0	1	0	400	1
Summer	Summer	ASummer	Y	East England	East England	East England	East England	East England	2.2	Prunella_modularis	Prunellidae	Prunellidae	Prunellidae	Prunellidae	Prunellidae	Prunellidae	Prunellidae	AAPrunellidae	Prunellidae	Prunellidae	Prunellidae	4	2	Adult	0	0	159	0	0	0	0	0	7950	1
Spring	ASpring	Spring	Y	East England	East England	East England	East England	East England	2.2	Prunella_modularis	Prunellidae	Prunellidae	Prunellidae	Prunellidae	Prunellidae	Prunellidae	Prunellidae	AAPrunellidae	Prunellidae	Prunellidae	Prunellidae	4	2	Adult	0	0	2	0	0	0	0	0	100	1
Summer	Summer	ASummer	Y	East England	East England	East England	East England	East England	2.2	Prunella_modularis	Prunellidae	Prunellidae	Prunellidae	Prunellidae	Prunellidae	Prunellidae	Prunellidae	AAPrunellidae	Prunellidae	Prunellidae	Prunellidae	4	2	Adult	0	0	0	0	0	0	0	0	0	0
Summer	Summer	ASummer	Y	East England	East England	East England	East England	East England	2.2	Prunella_modularis	Prunellidae	Prunellidae	Prunellidae	Prunellidae	Prunellidae	Prunellidae	Prunellidae	AAPrunellidae	Prunellidae	Prunellidae	Prunellidae	4	2	Adult	0	0	0	0	0	0	0	0	0	0
Summer	Summer	ASummer	Y	East England	East England	East England	East England	East England	2.2	Prunella_modularis	Prunellidae	Prunellidae	Prunellidae	Prunellidae	Prunellidae	Prunellidae	Prunellidae	AAPrunellidae	Prunellidae	Prunellidae	Prunellidae	4	2	Juvenile	0	0	0	0	0	0	0	0	0	0
Summer	Summer	ASummer	N	East England	East England	East England	East England	East England	2.2	Prunella_modularis	Prunellidae	Prunellidae	Prunellidae	Prunellidae	Prunellidae	Prunellidae	Prunellidae	AAPrunellidae	Prunellidae	Prunellidae	Prunellidae	4	2	Juvenile	0	0	0	0	0	0	0	0	0	0
Summer	Summer	ASummer	Y	East England	East England	East England	East England	East England	2.2	Prunella_modularis	Prunellidae	Prunellidae	Prunellidae	Prunellidae	Prunellidae	Prunellidae	Prunellidae	AAPrunellidae	Prunellidae	Prunellidae	Prunellidae	4	2	Juvenile	0	0	0	0	0	0	0	0	0	0
Summer	Summer	ASummer	N	East England	East England	East England	East England	East England	2.2	Prunella_modularis	Prunellidae	Prunellidae	Prunellidae	Prunellidae	Prunellidae	Prunellidae	Prunellidae	AAPrunellidae	Prunellidae	Prunellidae	Prunellidae	4	2	Adult	0	0	2	0	0	0	0	0	100	1
Summer	Summer	ASummer	Y	East England	East England	East England	East England	East England	2.2	Prunella_modularis	Prunellidae	Prunellidae	Prunellidae	Prunellidae	Prunellidae	Prunellidae	Prunellidae	AAPrunellidae	Prunellidae	Prunellidae	Prunellidae	4	2	Adult	0	0	2	0	0	0	0	0	100	1
Summer	Summer	ASummer	N	East England	East England	East England	East England	East England	2.2	Prunella_modularis	Prunellidae	Prunellidae	Prunellidae	Prunellidae	Prunellidae	Prunellidae	Prunellidae	AAPrunellidae	Prunellidae	Prunellidae	Prunellidae	4	2	Juvenile	0	0	0	0	0	0	0	0	0	0
Summer	Summer	ASummer	Y	East England	East England	East England	East England	East England	2.2	Prunella_modularis	Prunellidae	Prunellidae	Prunellidae	Prunellidae	Prunellidae	Prunellidae	Prunellidae	AAPrunellidae	Prunellidae	Prunellidae	Prunellidae	4	2	Adult	0	0	0	0	0	0	0	0	0	0
Winter	Winter	Winter	Y	Southern Ireland	Southern Ireland	Southern Ireland	Southern Ireland	ASouthern Ireland	12.8	Sturnus_vulgaris	Sturnidae	Sturnidae	Sturnidae	Sturnidae	Sturnidae	Sturnidae	Sturnidae	Sturnidae	AASturnidae	Sturnidae	Sturnidae	4	4	Juvenile	0	3	0	0	0	0	0	0	150	1
Spring	ASpring	Spring	Y	Northwest Wales	Northwest Wales	ANorthwest Wales	Northwest Wales	Northwest Wales	10.1	Sturnus_vulgaris	Sturnidae	Sturnidae	Sturnidae	Sturnidae	Sturnidae	Sturnidae	Sturnidae	Sturnidae	AASturnidae	Sturnidae	Sturnidae	4	4	Juvenile	0	0	0	0	0	0	0	0	0	0
Spring	ASpring	Spring	Y	Northwest Wales	Northwest Wales	ANorthwest Wales	Northwest Wales	Northwest Wales	10.1	Sturnus_vulgaris	Sturnidae	Sturnidae	Sturnidae	Sturnidae	Sturnidae	Sturnidae	Sturnidae	Sturnidae	AASturnidae	Sturnidae	Sturnidae	4	4	Juvenile	0	0	1	0	0	0	0	0	50	1
Spring	ASpring	Spring	Y	Southeast England	Southeast England	Southeast England	ASoutheast England	Southeast England	8.2	Sturnus_vulgaris	Sturnidae	Sturnidae	Sturnidae	Sturnidae	Sturnidae	Sturnidae	Sturnidae	Sturnidae	AASturnidae	Sturnidae	Sturnidae	4	4	Adult	0	3	0	0	0	0	0	0	150	1
Spring	ASpring	Spring	Y	Southeast England	Southeast England	Southeast England	ASoutheast England	Southeast England	8.2	Sturnus_vulgaris	Sturnidae	Sturnidae	Sturnidae	Sturnidae	Sturnidae	Sturnidae	Sturnidae	Sturnidae	AASturnidae	Sturnidae	Sturnidae	4	4	Adult	0	0	0	0	1	0	0	0	50	1
Spring	ASpring	Spring	Y	Southeast England	Southeast England	Southeast England	ASoutheast England	Southeast England	8.2	Sturnus_vulgaris	Sturnidae	Sturnidae	Sturnidae	Sturnidae	Sturnidae	Sturnidae	Sturnidae	Sturnidae	AASturnidae	Sturnidae	Sturnidae	4	4	Juvenile	0	0	0	0	0	0	0	0	0	0
Spring	ASpring	Spring	Y	East England	East England	East England	East England	East England	2.2	Sturnus_vulgaris	Sturnidae	Sturnidae	Sturnidae	Sturnidae	Sturnidae	Sturnidae	Sturnidae	Sturnidae	AASturnidae	Sturnidae	Sturnidae	4	4	Juvenile	0	0	0	0	0	0	0	0	0	0
Spring	ASpring	Spring	Y	East England	East England	East England	East England	East England	2.2	Sturnus_vulgaris	Sturnidae	Sturnidae	Sturnidae	Sturnidae	Sturnidae	Sturnidae	Sturnidae	Sturnidae	AASturnidae	Sturnidae	Sturnidae	4	4	Juvenile	0	0	0	48	0	0	0	0	2400	1
Spring	ASpring	Spring	Y	East England	East England	East England	East England	East England	2.2	Sturnus_vulgaris	Sturnidae	Sturnidae	Sturnidae	Sturnidae	Sturnidae	Sturnidae	Sturnidae	Sturnidae	AASturnidae	Sturnidae	Sturnidae	4	4	Juvenile	0	0	0	0	0	0	0	0	0	0
Spring	ASpring	Spring	Y	East England	East England	East England	East England	East England	2.2	Sturnus_vulgaris	Sturnidae	Sturnidae	Sturnidae	Sturnidae	Sturnidae	Sturnidae	Sturnidae	Sturnidae	AASturnidae	Sturnidae	Sturnidae	4	4	Juvenile	0	0	0	0	0	0	0	0	0	0
Spring	ASpring	Spring	Y	East England	East England	East England	East England	East England	2.2	Sturnus_vulgaris	Sturnidae	Sturnidae	Sturnidae	Sturnidae	Sturnidae	Sturnidae	Sturnidae	Sturnidae	AASturnidae	Sturnidae	Sturnidae	4	4	Juvenile	0	0	1	0	0	0	0	0	50	1
Spring	ASpring	Spring	Y	East England	East England	East England	East England	East England	2.2	Sturnus_vulgaris	Sturnidae	Sturnidae	Sturnidae	Sturnidae	Sturnidae	Sturnidae	Sturnidae	Sturnidae	AASturnidae	Sturnidae	Sturnidae	4	4	Juvenile	0	0	0	0	0	0	0	0	0	0
Spring	ASpring	Spring	Y	East England	East England	East England	East England	East England	2.2	Sturnus_vulgaris	Sturnidae	Sturnidae	Sturnidae	Sturnidae	Sturnidae	Sturnidae	Sturnidae	Sturnidae	AASturnidae	Sturnidae	Sturnidae	4	4	Juvenile	0	4	0	0	0	0	0	0	200	1
Spring	ASpring	Spring	Y	Southern Ireland	Southern Ireland	Southern Ireland	Southern Ireland	ASouthern Ireland	12.8	Sylvia_atricapilla	Sylviidae	Sylviidae	Sylviidae	Sylviidae	Sylviidae	Sylviidae	Sylviidae	Sylviidae	Sylviidae	AASylviidae	Sylviidae	2	2	Adult	0	0	0	0	0	0	0	0	0	0
Winter	Winter	Winter	Y	Southern Ireland	Southern Ireland	Southern Ireland	Southern Ireland	ASouthern Ireland	12.8	Sylvia_atricapilla	Sylviidae	Sylviidae	Sylviidae	Sylviidae	Sylviidae	Sylviidae	Sylviidae	Sylviidae	Sylviidae	AASylviidae	Sylviidae	2	2	Adult	0	0	0	0	0	0	0	0	0	0
Spring	ASpring	Spring	Y	East England	East England	East England	East England	East England	2.2	Sylvia_atricapilla	Sylviidae	Sylviidae	Sylviidae	Sylviidae	Sylviidae	Sylviidae	Sylviidae	Sylviidae	Sylviidae	AASylviidae	Sylviidae	2	2	Juvenile	0	0	0	0	0	0	0	0	0	0
Spring	ASpring	Spring	Y	East England	East England	East England	East England	East England	2.2	Sylvia_atricapilla	Sylviidae	Sylviidae	Sylviidae	Sylviidae	Sylviidae	Sylviidae	Sylviidae	Sylviidae	Sylviidae	AASylviidae	Sylviidae	2	2	Juvenile	0	0	0	0	0	0	0	0	0	0
Summer	Summer	ASummer	N	East England	East England	East England	East England	East England	2.2	Sylvia_atricapilla	Sylviidae	Sylviidae	Sylviidae	Sylviidae	Sylviidae	Sylviidae	Sylviidae	Sylviidae	Sylviidae	AASylviidae	Sylviidae	2	2	Juvenile	0	24	0	0	0	0	0	0	1200	1
Summer	Summer	ASummer	N	East England	East England	East England	East England	East England	2.2	Sylvia_atricapilla	Sylviidae	Sylviidae	Sylviidae	Sylviidae	Sylviidae	Sylviidae	Sylviidae	Sylviidae	Sylviidae	AASylviidae	Sylviidae	2	2	Adult	0	0	0	1	0	0	0	0	50	1
Summer	Summer	ASummer	N	East England	East England	East England	East England	East England	2.2	Sylvia_atricapilla	Sylviidae	Sylviidae	Sylviidae	Sylviidae	Sylviidae	Sylviidae	Sylviidae	Sylviidae	Sylviidae	AASylviidae	Sylviidae	2	2	Adult	0	0	0	0	0	0	0	0	0	0
Summer	Summer	ASummer	Y	East England	East England	East England	East England	East England	2.2	Sylvia_atricapilla	Sylviidae	Sylviidae	Sylviidae	Sylviidae	Sylviidae	Sylviidae	Sylviidae	Sylviidae	Sylviidae	AASylviidae	Sylviidae	2	2	Adult	0	0	0	0	0	0	0	0	0	0
Summer	Summer	ASummer	Y	East England	East England	East England	East England	East England	2.2	Sylvia_communis	Sylviidae	Sylviidae	Sylviidae	Sylviidae	Sylviidae	Sylviidae	Sylviidae	Sylviidae	Sylviidae	AASylviidae	Sylviidae	2	2	Adult	0	0	0	0	0	0	0	0	0	0
Summer	Summer	ASummer	N	East England	East England	East England	East England	East England	2.2	Sylvia_atricapilla	Sylviidae	Sylviidae	Sylviidae	Sylviidae	Sylviidae	Sylviidae	Sylviidae	Sylviidae	Sylviidae	AASylviidae	Sylviidae	2	2	Juvenile	52	0	0	0	30	0	0	0	4100	1
Summer	Summer	ASummer	Y	East England	East England	East England	East England	East England	2.2	Sylvia_atricapilla	Sylviidae	Sylviidae	Sylviidae	Sylviidae	Sylviidae	Sylviidae	Sylviidae	Sylviidae	Sylviidae	AASylviidae	Sylviidae	2	2	Juvenile	0	0	0	0	0	0	0	0	0	0
Summer	Summer	ASummer	N	East England	East England	East England	East England	East England	2.2	Sylvia_atricapilla	Sylviidae	Sylviidae	Sylviidae	Sylviidae	Sylviidae	Sylviidae	Sylviidae	Sylviidae	Sylviidae	AASylviidae	Sylviidae	2	2	Juvenile	0	0	0	0	0	0	0	0	0	0
Summer	Summer	ASummer	N	East England	East England	East England	East England	East England	2.2	Sylvia_atricapilla	Sylviidae	Sylviidae	Sylviidae	Sylviidae	Sylviidae	Sylviidae	Sylviidae	Sylviidae	Sylviidae	AASylviidae	Sylviidae	2	2	Juvenile	0	0	0	0	0	0	0	0	0	0
Summer	Summer	ASummer	Y	East England	East England	East England	East England	East England	2.2	Sylvia_atricapilla	Sylviidae	Sylviidae	Sylviidae	Sylviidae	Sylviidae	Sylviidae	Sylviidae	Sylviidae	Sylviidae	AASylviidae	Sylviidae	2	2	Juvenile	0	0	0	0	0	0	0	0	0	0
Summer	Summer	ASummer	Y	East England	East England	East England	East England	East England	2.2	Sylvia_atricapilla	Sylviidae	Sylviidae	Sylviidae	Sylviidae	Sylviidae	Sylviidae	Sylviidae	Sylviidae	Sylviidae	AASylviidae	Sylviidae	2	2	Juvenile	0	0	0	0	0	0	0	0	0	0
Summer	Summer	ASummer	Y	East England	East England	East England	East England	East England	2.2	Sylvia_atricapilla	Sylviidae	Sylviidae	Sylviidae	Sylviidae	Sylviidae	Sylviidae	Sylviidae	Sylviidae	Sylviidae	AASylviidae	Sylviidae	2	2	Juvenile	0	0	0	0	0	0	0	0	0	0
Summer	Summer	ASummer	Y	East England	East England	East England	East England	East England	2.2	Sylvia_atricapilla	Sylviidae	Sylviidae	Sylviidae	Sylviidae	Sylviidae	Sylviidae	Sylviidae	Sylviidae	Sylviidae	AASylviidae	Sylviidae	2	2	Juvenile	0	0	0	0	0	0	0	0	0	0
Summer	Summer	ASummer	N	East England	East England	East England	East England	East England	2.2	Sylvia_communis	Sylviidae	Sylviidae	Sylviidae	Sylviidae	Sylviidae	Sylviidae	Sylviidae	Sylviidae	Sylviidae	AASylviidae	Sylviidae	2	2	Juvenile	0	0	0	0	0	0	0	0	0	0
Summer	Summer	ASummer	N	East England	East England	East England	East England	East England	2.2	Sylvia_communis	Sylviidae	Sylviidae	Sylviidae	Sylviidae	Sylviidae	Sylviidae	Sylviidae	Sylviidae	Sylviidae	AASylviidae	Sylviidae	2	2	Juvenile	0	0	0	0	0	0	0	0	0	0
Summer	Summer	ASummer	N	East England	East England	East England	East England	East England	2.2	Sylvia_atricapilla	Sylviidae	Sylviidae	Sylviidae	Sylviidae	Sylviidae	Sylviidae	Sylviidae	Sylviidae	Sylviidae	AASylviidae	Sylviidae	2	2	Adult	0	0	0	0	0	0	15	0	750	1
Summer	Summer	ASummer	N	East England	East England	East England	East England	East England	2.2	Sylvia_communis	Sylviidae	Sylviidae	Sylviidae	Sylviidae	Sylviidae	Sylviidae	Sylviidae	Sylviidae	Sylviidae	AASylviidae	Sylviidae	2	2	Juvenile	0	0	0	0	0	0	0	0	0	0
Summer	Summer	ASummer	N	East England	East England	East England	East England	East England	2.2	Sylvia_atricapilla	Sylviidae	Sylviidae	Sylviidae	Sylviidae	Sylviidae	Sylviidae	Sylviidae	Sylviidae	Sylviidae	AASylviidae	Sylviidae	2	2	Adult	0	0	0	0	0	0	0	0	0	0
Summer	Summer	ASummer	Y	East England	East England	East England	East England	East England	2.2	Sylvia_communis	Sylviidae	Sylviidae	Sylviidae	Sylviidae	Sylviidae	Sylviidae	Sylviidae	Sylviidae	Sylviidae	AASylviidae	Sylviidae	2	2	Juvenile	0	0	0	0	0	0	0	0	0	0
Summer	Summer	ASummer	Y	East England	East England	East England	East England	East England	2.2	Sylvia_communis	Sylviidae	Sylviidae	Sylviidae	Sylviidae	Sylviidae	Sylviidae	Sylviidae	Sylviidae	Sylviidae	AASylviidae	Sylviidae	2	2	Juvenile	0	0	0	0	0	0	0	0	0	0
Summer	Summer	ASummer	Y	East England	East England	East England	East England	East England	2.2	Sylvia_communis	Sylviidae	Sylviidae	Sylviidae	Sylviidae	Sylviidae	Sylviidae	Sylviidae	Sylviidae	Sylviidae	AASylviidae	Sylviidae	2	2	Juvenile	0	0	0	0	0	0	0	0	0	0
Summer	Summer	ASummer	Y	East England	East England	East England	East England	East England	2.2	Sylvia_atricapilla	Sylviidae	Sylviidae	Sylviidae	Sylviidae	Sylviidae	Sylviidae	Sylviidae	Sylviidae	Sylviidae	AASylviidae	Sylviidae	2	2	Adult	0	0	0	0	0	0	0	0	0	0
Summer	Summer	ASummer	Y	East England	East England	East England	East England	East England	2.2	Sylvia_communis	Sylviidae	Sylviidae	Sylviidae	Sylviidae	Sylviidae	Sylviidae	Sylviidae	Sylviidae	Sylviidae	AASylviidae	Sylviidae	2	2	Juvenile	0	0	0	0	0	0	0	0	0	0
Summer	Summer	ASummer	Y	East England	East England	East England	East England	East England	2.2	Sylvia_curruca	Sylviidae	Sylviidae	Sylviidae	Sylviidae	Sylviidae	Sylviidae	Sylviidae	Sylviidae	Sylviidae	AASylviidae	Sylviidae	2	2	Juvenile	0	0	0	0	0	0	0	0	0	0
Winter	Winter	Winter	Y	Southwest England	Southwest England	Southwest England	Southwest England	Southwest England	7.7	Troglodytes_troglodytes	Troglodytidae	Troglodytidae	Troglodytidae	Troglodytidae	Troglodytidae	Troglodytidae	Troglodytidae	Troglodytidae	Troglodytidae	Troglodytidae	AATroglodytidae	3	1	Juvenile	0	0	0	0	0	0	0	0	0	0
Winter	Winter	Winter	Y	Southwest England	Southwest England	Southwest England	Southwest England	Southwest England	7.7	Troglodytes_troglodytes	Troglodytidae	Troglodytidae	Troglodytidae	Troglodytidae	Troglodytidae	Troglodytidae	Troglodytidae	Troglodytidae	Troglodytidae	Troglodytidae	AATroglodytidae	3	1	Adult	0	0	0	0	0	0	0	0	0	0
Autumn	Autumn	Autumn	Y	Northwest England	ANorthwest England	Northwest England	Northwest England	Northwest England	5.4	Troglodytes_troglodytes	Troglodytidae	Troglodytidae	Troglodytidae	Troglodytidae	Troglodytidae	Troglodytidae	Troglodytidae	Troglodytidae	Troglodytidae	Troglodytidae	AATroglodytidae	3	1	Juvenile	0	0	0	0	0	0	0	0	0	0
Spring	ASpring	Spring	Y	East England	East England	East England	East England	East England	2.2	Troglodytes_troglodytes	Troglodytidae	Troglodytidae	Troglodytidae	Troglodytidae	Troglodytidae	Troglodytidae	Troglodytidae	Troglodytidae	Troglodytidae	Troglodytidae	AATroglodytidae	3	1	Adult	0	0	0	0	0	0	0	0	0	0
Spring	ASpring	Spring	Y	East England	East England	East England	East England	East England	2.2	Troglodytes_troglodytes	Troglodytidae	Troglodytidae	Troglodytidae	Troglodytidae	Troglodytidae	Troglodytidae	Troglodytidae	Troglodytidae	Troglodytidae	Troglodytidae	AATroglodytidae	3	1	Juvenile	40	0	0	0	0	0	0	0	2000	1
Spring	ASpring	Spring	Y	East England	East England	East England	East England	East England	2.2	Troglodytes_troglodytes	Troglodytidae	Troglodytidae	Troglodytidae	Troglodytidae	Troglodytidae	Troglodytidae	Troglodytidae	Troglodytidae	Troglodytidae	Troglodytidae	AATroglodytidae	3	1	Adult	0	0	0	0	0	0	0	0	0	0
Summer	Summer	ASummer	Y	East England	East England	East England	East England	East England	2.2	Troglodytes_troglodytes	Troglodytidae	Troglodytidae	Troglodytidae	Troglodytidae	Troglodytidae	Troglodytidae	Troglodytidae	Troglodytidae	Troglodytidae	Troglodytidae	AATroglodytidae	3	1	Juvenile	0	0	0	0	0	0	0	0	0	0
Summer	Summer	ASummer	Y	East England	East England	East England	East England	East England	2.2	Troglodytes_troglodytes	Troglodytidae	Troglodytidae	Troglodytidae	Troglodytidae	Troglodytidae	Troglodytidae	Troglodytidae	Troglodytidae	Troglodytidae	Troglodytidae	AATroglodytidae	3	1	Juvenile	0	0	0	0	0	0	0	0	0	0
Summer	Summer	ASummer	N	East England	East England	East England	East England	East England	2.2	Troglodytes_troglodytes	Troglodytidae	Troglodytidae	Troglodytidae	Troglodytidae	Troglodytidae	Troglodytidae	Troglodytidae	Troglodytidae	Troglodytidae	Troglodytidae	AATroglodytidae	3	1	Juvenile	0	0	0	0	0	0	0	0	0	0
Summer	Summer	ASummer	N	East England	East England	East England	East England	East England	2.2	Troglodytes_troglodytes	Troglodytidae	Troglodytidae	Troglodytidae	Troglodytidae	Troglodytidae	Troglodytidae	Troglodytidae	Troglodytidae	Troglodytidae	Troglodytidae	AATroglodytidae	3	1	Juvenile	0	0	0	0	0	0	0	0	0	0
Summer	Summer	ASummer	Y	East England	East England	East England	East England	East England	2.2	Troglodytes_troglodytes	Troglodytidae	Troglodytidae	Troglodytidae	Troglodytidae	Troglodytidae	Troglodytidae	Troglodytidae	Troglodytidae	Troglodytidae	Troglodytidae	AATroglodytidae	3	1	Juvenile	0	0	0	0	0	0	0	0	0	0
Summer	Summer	ASummer	Y	East England	East England	East England	East England	East England	2.2	Troglodytes_troglodytes	Troglodytidae	Troglodytidae	Troglodytidae	Troglodytidae	Troglodytidae	Troglodytidae	Troglodytidae	Troglodytidae	Troglodytidae	Troglodytidae	AATroglodytidae	3	1	Juvenile	0	0	0	0	0	0	0	0	0	0
Spring	ASpring	Spring	Y	East England	East England	East England	East England	East England	2.2	Troglodytes_troglodytes	Troglodytidae	Troglodytidae	Troglodytidae	Troglodytidae	Troglodytidae	Troglodytidae	Troglodytidae	Troglodytidae	Troglodytidae	Troglodytidae	AATroglodytidae	3	1	Juvenile	0	0	0	0	0	0	0	0	0	0
Spring	ASpring	Spring	Y	East England	East England	East England	East England	East England	2.2	Troglodytes_troglodytes	Troglodytidae	Troglodytidae	Troglodytidae	Troglodytidae	Troglodytidae	Troglodytidae	Troglodytidae	Troglodytidae	Troglodytidae	Troglodytidae	AATroglodytidae	3	1	Juvenile	0	0	0	0	0	0	0	0	0	0
Spring	ASpring	Spring	N	East England	East England	East England	East England	East England	2.2	Troglodytes_troglodytes	Troglodytidae	Troglodytidae	Troglodytidae	Troglodytidae	Troglodytidae	Troglodytidae	Troglodytidae	Troglodytidae	Troglodytidae	Troglodytidae	AATroglodytidae	3	1	Juvenile	0	0	0	0	0	0	0	0	0	0
Spring	ASpring	Spring	Y	East England	East England	East England	East England	East England	2.2	Troglodytes_troglodytes	Troglodytidae	Troglodytidae	Troglodytidae	Troglodytidae	Troglodytidae	Troglodytidae	Troglodytidae	Troglodytidae	Troglodytidae	Troglodytidae	AATroglodytidae	3	1	Adult	0	0	0	0	0	0	0	0	0	0
Summer	Summer	ASummer	Y	East England	East England	East England	East England	East England	2.2	Troglodytes_troglodytes	Troglodytidae	Troglodytidae	Troglodytidae	Troglodytidae	Troglodytidae	Troglodytidae	Troglodytidae	Troglodytidae	Troglodytidae	Troglodytidae	AATroglodytidae	3	1	Juvenile	0	0	0	0	0	0	0	0	0	0
Summer	Summer	ASummer	N	East England	East England	East England	East England	East England	2.2	Troglodytes_troglodytes	Troglodytidae	Troglodytidae	Troglodytidae	Troglodytidae	Troglodytidae	Troglodytidae	Troglodytidae	Troglodytidae	Troglodytidae	Troglodytidae	AATroglodytidae	3	1	Juvenile	0	0	0	0	0	0	0	0	0	0
Autumn	Autumn	Autumn	Y	Southwest England	Southwest England	Southwest England	Southwest England	Southwest England	8.9	Troglodytes_troglodytes	Troglodytidae	Troglodytidae	Troglodytidae	Troglodytidae	Troglodytidae	Troglodytidae	Troglodytidae	Troglodytidae	Troglodytidae	Troglodytidae	AATroglodytidae	3	1	Adult	0	0	0	0	0	0	0	0	0	0
Spring	ASpring	Spring	Y	Southwest England	Southwest England	Southwest England	Southwest England	Southwest England	7.7	Turdus_merula	Turdidae	Turdidae	Turdidae	Turdidae	Turdidae	Turdidae	Turdidae	Turdidae	Turdidae	Turdidae	Turdidae	5	3	Juvenile	0	0	0	0	0	0	0	0	0	0
Spring	ASpring	Spring	Y	Southwest England	Southwest England	Southwest England	Southwest England	Southwest England	7.7	Turdus_merula	Turdidae	Turdidae	Turdidae	Turdidae	Turdidae	Turdidae	Turdidae	Turdidae	Turdidae	Turdidae	Turdidae	5	3	Juvenile	0	0	0	0	0	0	0	0	0	0
Winter	Winter	Winter	Y	Southwest England	Southwest England	Southwest England	Southwest England	Southwest England	7.7	Turdus_merula	Turdidae	Turdidae	Turdidae	Turdidae	Turdidae	Turdidae	Turdidae	Turdidae	Turdidae	Turdidae	Turdidae	5	3	Adult	0	0	0	0	0	0	0	0	0	0
Winter	Winter	Winter	Y	Southwest England	Southwest England	Southwest England	Southwest England	Southwest England	7.7	Turdus_merula	Turdidae	Turdidae	Turdidae	Turdidae	Turdidae	Turdidae	Turdidae	Turdidae	Turdidae	Turdidae	Turdidae	5	3	Juvenile	0	24	16	0	0	1	0	2	2150	1
Winter	Winter	Winter	Y	Southwest England	Southwest England	Southwest England	Southwest England	Southwest England	7.7	Turdus_merula	Turdidae	Turdidae	Turdidae	Turdidae	Turdidae	Turdidae	Turdidae	Turdidae	Turdidae	Turdidae	Turdidae	5	3	Adult	0	0	0	0	0	0	0	0	0	0
Spring	ASpring	Spring	Y	Southern Ireland	Southern Ireland	Southern Ireland	Southern Ireland	ASouthern Ireland	12.8	Turdus_merula	Turdidae	Turdidae	Turdidae	Turdidae	Turdidae	Turdidae	Turdidae	Turdidae	Turdidae	Turdidae	Turdidae	5	3	Adult	0	0	1	0	0	0	0	0	50	1
Winter	Winter	Winter	Y	Southern Ireland	Southern Ireland	Southern Ireland	Southern Ireland	ASouthern Ireland	12.8	Turdus_merula	Turdidae	Turdidae	Turdidae	Turdidae	Turdidae	Turdidae	Turdidae	Turdidae	Turdidae	Turdidae	Turdidae	5	3	Adult	0	0	0	0	0	0	0	0	0	0
Spring	ASpring	Spring	Y	Southern Ireland	Southern Ireland	Southern Ireland	Southern Ireland	ASouthern Ireland	12.8	Turdus_merula	Turdidae	Turdidae	Turdidae	Turdidae	Turdidae	Turdidae	Turdidae	Turdidae	Turdidae	Turdidae	Turdidae	5	3	Juvenile	0	0	0	0	0	0	0	0	0	0
Winter	Winter	Winter	Y	Southern Ireland	Southern Ireland	Southern Ireland	Southern Ireland	ASouthern Ireland	12.8	Turdus_philomelos	Turdidae	Turdidae	Turdidae	Turdidae	Turdidae	Turdidae	Turdidae	Turdidae	Turdidae	Turdidae	Turdidae	5	3	Juvenile	0	0	0	0	0	0	0	0	0	0
Winter	Winter	Winter	Y	Southern Ireland	Southern Ireland	Southern Ireland	Southern Ireland	ASouthern Ireland	12.8	Turdus_iliacus	Turdidae	Turdidae	Turdidae	Turdidae	Turdidae	Turdidae	Turdidae	Turdidae	Turdidae	Turdidae	Turdidae	4	3	Adult	0	1	11	1	0	0	9	75	4850	1
Autumn	Autumn	Autumn	Y	Northwest Wales	Northwest Wales	ANorthwest Wales	Northwest Wales	Northwest Wales	10.1	Turdus_merula	Turdidae	Turdidae	Turdidae	Turdidae	Turdidae	Turdidae	Turdidae	Turdidae	Turdidae	Turdidae	Turdidae	5	3	Adult	0	0	0	0	0	0	0	0	0	0
Autumn	Autumn	Autumn	Y	Northwest Wales	Northwest Wales	ANorthwest Wales	Northwest Wales	Northwest Wales	10.1	Turdus_merula	Turdidae	Turdidae	Turdidae	Turdidae	Turdidae	Turdidae	Turdidae	Turdidae	Turdidae	Turdidae	Turdidae	5	3	Juvenile	2	0	0	0	0	0	0	0	100	1
Autumn	Autumn	Autumn	Y	Northwest Wales	Northwest Wales	ANorthwest Wales	Northwest Wales	Northwest Wales	10.1	Turdus_merula	Turdidae	Turdidae	Turdidae	Turdidae	Turdidae	Turdidae	Turdidae	Turdidae	Turdidae	Turdidae	Turdidae	5	3	Adult	0	0	0	0	0	0	0	0	0	0
Autumn	Autumn	Autumn	Y	Northwest Wales	Northwest Wales	ANorthwest Wales	Northwest Wales	Northwest Wales	10.1	Turdus_merula	Turdidae	Turdidae	Turdidae	Turdidae	Turdidae	Turdidae	Turdidae	Turdidae	Turdidae	Turdidae	Turdidae	5	3	Juvenile	0	0	1	93	0	0	0	0	4700	1
Autumn	Autumn	Autumn	Y	Northwest Wales	Northwest Wales	ANorthwest Wales	Northwest Wales	Northwest Wales	10.1	Turdus_merula	Turdidae	Turdidae	Turdidae	Turdidae	Turdidae	Turdidae	Turdidae	Turdidae	Turdidae	Turdidae	Turdidae	5	3	Juvenile	0	0	0	0	0	0	0	0	0	0
Autumn	Autumn	Autumn	Y	Northwest Wales	Northwest Wales	ANorthwest Wales	Northwest Wales	Northwest Wales	10.1	Turdus_merula	Turdidae	Turdidae	Turdidae	Turdidae	Turdidae	Turdidae	Turdidae	Turdidae	Turdidae	Turdidae	Turdidae	5	3	Juvenile	42	0	0	0	0	0	0	0	2100	1
Autumn	Autumn	Autumn	Y	Northwest Wales	Northwest Wales	ANorthwest Wales	Northwest Wales	Northwest Wales	10.1	Turdus_merula	Turdidae	Turdidae	Turdidae	Turdidae	Turdidae	Turdidae	Turdidae	Turdidae	Turdidae	Turdidae	Turdidae	5	3	Adult	3	0	0	0	0	0	0	0	150	1
Autumn	Autumn	Autumn	Y	Northwest Wales	Northwest Wales	ANorthwest Wales	Northwest Wales	Northwest Wales	10.1	Turdus_merula	Turdidae	Turdidae	Turdidae	Turdidae	Turdidae	Turdidae	Turdidae	Turdidae	Turdidae	Turdidae	Turdidae	5	3	Adult	4	0	0	0	0	0	0	0	200	1
Autumn	Autumn	Autumn	Y	Northwest Wales	Northwest Wales	ANorthwest Wales	Northwest Wales	Northwest Wales	10.1	Turdus_merula	Turdidae	Turdidae	Turdidae	Turdidae	Turdidae	Turdidae	Turdidae	Turdidae	Turdidae	Turdidae	Turdidae	5	3	Juvenile	1000	0	0	0	0	0	0	0	50000	1
Autumn	Autumn	Autumn	Y	Northwest Wales	Northwest Wales	ANorthwest Wales	Northwest Wales	Northwest Wales	10.1	Turdus_merula	Turdidae	Turdidae	Turdidae	Turdidae	Turdidae	Turdidae	Turdidae	Turdidae	Turdidae	Turdidae	Turdidae	5	3	Adult	0	0	0	0	0	0	0	0	0	0
Autumn	Autumn	Autumn	Y	Northwest Wales	Northwest Wales	ANorthwest Wales	Northwest Wales	Northwest Wales	10.1	Turdus_merula	Turdidae	Turdidae	Turdidae	Turdidae	Turdidae	Turdidae	Turdidae	Turdidae	Turdidae	Turdidae	Turdidae	5	3	Juvenile	0	1	0	0	0	0	0	0	50	1
Winter	Winter	Winter	Y	Northwest Wales	Northwest Wales	ANorthwest Wales	Northwest Wales	Northwest Wales	10.1	Turdus_merula	Turdidae	Turdidae	Turdidae	Turdidae	Turdidae	Turdidae	Turdidae	Turdidae	Turdidae	Turdidae	Turdidae	5	3	Adult	0	0	0	0	0	0	0	0	0	0
Autumn	Autumn	Autumn	Y	Northwest Wales	Northwest Wales	ANorthwest Wales	Northwest Wales	Northwest Wales	10.1	Turdus_iliacus	Turdidae	Turdidae	Turdidae	Turdidae	Turdidae	Turdidae	Turdidae	Turdidae	Turdidae	Turdidae	Turdidae	4	3	Adult	0	0	0	0	0	0	0	0	0	0
Autumn	Autumn	Autumn	Y	Northwest Wales	Northwest Wales	ANorthwest Wales	Northwest Wales	Northwest Wales	10.1	Turdus_iliacus	Turdidae	Turdidae	Turdidae	Turdidae	Turdidae	Turdidae	Turdidae	Turdidae	Turdidae	Turdidae	Turdidae	4	3	Adult	0	0	0	0	0	0	0	0	0	0
Autumn	Autumn	Autumn	Y	Northwest Wales	Northwest Wales	ANorthwest Wales	Northwest Wales	Northwest Wales	10.1	Turdus_iliacus	Turdidae	Turdidae	Turdidae	Turdidae	Turdidae	Turdidae	Turdidae	Turdidae	Turdidae	Turdidae	Turdidae	4	3	Adult	0	60	0	0	0	0	0	192	12600	1
Autumn	Autumn	Autumn	Y	Northwest Wales	Northwest Wales	ANorthwest Wales	Northwest Wales	Northwest Wales	10.1	Turdus_iliacus	Turdidae	Turdidae	Turdidae	Turdidae	Turdidae	Turdidae	Turdidae	Turdidae	Turdidae	Turdidae	Turdidae	4	3	Adult	0	10	0	0	0	0	0	0	500	1
Autumn	Autumn	Autumn	Y	Northwest Wales	Northwest Wales	ANorthwest Wales	Northwest Wales	Northwest Wales	10.1	Turdus_iliacus	Turdidae	Turdidae	Turdidae	Turdidae	Turdidae	Turdidae	Turdidae	Turdidae	Turdidae	Turdidae	Turdidae	4	3	Juvenile	0	2	0	0	0	0	0	0	100	1
Autumn	Autumn	Autumn	Y	Northwest Wales	Northwest Wales	ANorthwest Wales	Northwest Wales	Northwest Wales	10.1	Turdus_iliacus	Turdidae	Turdidae	Turdidae	Turdidae	Turdidae	Turdidae	Turdidae	Turdidae	Turdidae	Turdidae	Turdidae	4	3	Adult	0	2	0	0	0	0	0	0	100	1
Autumn	Autumn	Autumn	Y	Northwest Wales	Northwest Wales	ANorthwest Wales	Northwest Wales	Northwest Wales	10.1	Turdus_iliacus	Turdidae	Turdidae	Turdidae	Turdidae	Turdidae	Turdidae	Turdidae	Turdidae	Turdidae	Turdidae	Turdidae	4	3	Adult	0	0	0	0	0	0	0	0	0	0
Autumn	Autumn	Autumn	Y	Northwest Wales	Northwest Wales	ANorthwest Wales	Northwest Wales	Northwest Wales	10.1	Turdus_iliacus	Turdidae	Turdidae	Turdidae	Turdidae	Turdidae	Turdidae	Turdidae	Turdidae	Turdidae	Turdidae	Turdidae	4	3	Adult	0	1	0	0	0	0	0	0	50	1
Autumn	Autumn	Autumn	Y	Northwest Wales	Northwest Wales	ANorthwest Wales	Northwest Wales	Northwest Wales	10.1	Turdus_iliacus	Turdidae	Turdidae	Turdidae	Turdidae	Turdidae	Turdidae	Turdidae	Turdidae	Turdidae	Turdidae	Turdidae	4	3	Juvenile	0	12	0	0	0	0	0	528	27000	1
Autumn	Autumn	Autumn	Y	Northwest Wales	Northwest Wales	ANorthwest Wales	Northwest Wales	Northwest Wales	10.1	Turdus_iliacus	Turdidae	Turdidae	Turdidae	Turdidae	Turdidae	Turdidae	Turdidae	Turdidae	Turdidae	Turdidae	Turdidae	4	3	Adult	0	0	0	0	0	0	0	0	0	0
Autumn	Autumn	Autumn	Y	Northwest Wales	Northwest Wales	ANorthwest Wales	Northwest Wales	Northwest Wales	10.1	Turdus_iliacus	Turdidae	Turdidae	Turdidae	Turdidae	Turdidae	Turdidae	Turdidae	Turdidae	Turdidae	Turdidae	Turdidae	4	3	Juvenile	0	3	1	0	0	0	0	0	200	1
Autumn	Autumn	Autumn	Y	Northwest Wales	Northwest Wales	ANorthwest Wales	Northwest Wales	Northwest Wales	10.1	Turdus_iliacus	Turdidae	Turdidae	Turdidae	Turdidae	Turdidae	Turdidae	Turdidae	Turdidae	Turdidae	Turdidae	Turdidae	4	3	Juvenile	0	2	0	0	0	0	0	0	100	1
Autumn	Autumn	Autumn	Y	Northwest Wales	Northwest Wales	ANorthwest Wales	Northwest Wales	Northwest Wales	10.1	Turdus_iliacus	Turdidae	Turdidae	Turdidae	Turdidae	Turdidae	Turdidae	Turdidae	Turdidae	Turdidae	Turdidae	Turdidae	4	3	Adult	0	0	0	0	0	0	0	0	0	0
Autumn	Autumn	Autumn	Y	Northwest Wales	Northwest Wales	ANorthwest Wales	Northwest Wales	Northwest Wales	10.1	Turdus_iliacus	Turdidae	Turdidae	Turdidae	Turdidae	Turdidae	Turdidae	Turdidae	Turdidae	Turdidae	Turdidae	Turdidae	4	3	Juvenile	0	0	0	0	0	0	0	0	0	0
Autumn	Autumn	Autumn	Y	Northwest Wales	Northwest Wales	ANorthwest Wales	Northwest Wales	Northwest Wales	10.1	Turdus_iliacus	Turdidae	Turdidae	Turdidae	Turdidae	Turdidae	Turdidae	Turdidae	Turdidae	Turdidae	Turdidae	Turdidae	4	3	Juvenile	0	0	0	0	0	0	0	0	0	0
Autumn	Autumn	Autumn	Y	Northwest Wales	Northwest Wales	ANorthwest Wales	Northwest Wales	Northwest Wales	10.1	Turdus_iliacus	Turdidae	Turdidae	Turdidae	Turdidae	Turdidae	Turdidae	Turdidae	Turdidae	Turdidae	Turdidae	Turdidae	4	3	Adult	0	0	0	0	0	0	0	0	0	0
Winter	Winter	Winter	Y	Northwest Wales	Northwest Wales	ANorthwest Wales	Northwest Wales	Northwest Wales	10.1	Turdus_iliacus	Turdidae	Turdidae	Turdidae	Turdidae	Turdidae	Turdidae	Turdidae	Turdidae	Turdidae	Turdidae	Turdidae	4	3	Adult	3	2	0	0	0	0	0	1	300	1
Winter	Winter	Winter	Y	Northwest Wales	Northwest Wales	ANorthwest Wales	Northwest Wales	Northwest Wales	10.1	Turdus_iliacus	Turdidae	Turdidae	Turdidae	Turdidae	Turdidae	Turdidae	Turdidae	Turdidae	Turdidae	Turdidae	Turdidae	4	3	Juvenile	0	0	0	0	0	0	0	0	0	0
Winter	Winter	Winter	Y	Northwest Wales	Northwest Wales	ANorthwest Wales	Northwest Wales	Northwest Wales	10.1	Turdus_iliacus	Turdidae	Turdidae	Turdidae	Turdidae	Turdidae	Turdidae	Turdidae	Turdidae	Turdidae	Turdidae	Turdidae	4	3	Juvenile	1	0	0	0	0	0	0	0	50	1
Winter	Winter	Winter	Y	Northwest Wales	Northwest Wales	ANorthwest Wales	Northwest Wales	Northwest Wales	10.1	Turdus_philomelos	Turdidae	Turdidae	Turdidae	Turdidae	Turdidae	Turdidae	Turdidae	Turdidae	Turdidae	Turdidae	Turdidae	5	3	Adult	0	2	0	0	0	0	0	0	100	1
Spring	ASpring	Spring	N	Southeast England	Southeast England	Southeast England	ASoutheast England	Southeast England	8.2	Turdus_philomelos	Turdidae	Turdidae	Turdidae	Turdidae	Turdidae	Turdidae	Turdidae	Turdidae	Turdidae	Turdidae	Turdidae	5	3	Juvenile	0	0	0	0	0	0	0	0	0	0
Autumn	Autumn	Autumn	Y	Southeast England	Southeast England	Southeast England	ASoutheast England	Southeast England	8.2	Turdus_iliacus	Turdidae	Turdidae	Turdidae	Turdidae	Turdidae	Turdidae	Turdidae	Turdidae	Turdidae	Turdidae	Turdidae	4	3	Juvenile	0	0	0	0	0	0	0	0	0	0
Winter	Winter	Winter	Y	Southeast England	Southeast England	Southeast England	ASoutheast England	Southeast England	8.2	Turdus_iliacus	Turdidae	Turdidae	Turdidae	Turdidae	Turdidae	Turdidae	Turdidae	Turdidae	Turdidae	Turdidae	Turdidae	4	3	Juvenile	0	1	0	0	0	0	0	0	50	1
Winter	Winter	Winter	Y	Southeast England	Southeast England	Southeast England	ASoutheast England	Southeast England	8.2	Turdus_iliacus	Turdidae	Turdidae	Turdidae	Turdidae	Turdidae	Turdidae	Turdidae	Turdidae	Turdidae	Turdidae	Turdidae	4	3	Juvenile	0	0	0	0	0	0	0	0	0	0
Spring	ASpring	Spring	Y	Northwest England	ANorthwest England	Northwest England	Northwest England	Northwest England	5.4	Turdus_merula	Turdidae	Turdidae	Turdidae	Turdidae	Turdidae	Turdidae	Turdidae	Turdidae	Turdidae	Turdidae	Turdidae	5	3	Adult	0	0	0	0	0	0	0	0	0	0
Spring	ASpring	Spring	Y	East England	East England	East England	East England	East England	2.2	Turdus_merula	Turdidae	Turdidae	Turdidae	Turdidae	Turdidae	Turdidae	Turdidae	Turdidae	Turdidae	Turdidae	Turdidae	5	3	Adult	0	0	0	10	0	0	0	0	500	1
Spring	ASpring	Spring	Y	East England	East England	East England	East England	East England	2.2	Turdus_merula	Turdidae	Turdidae	Turdidae	Turdidae	Turdidae	Turdidae	Turdidae	Turdidae	Turdidae	Turdidae	Turdidae	5	3	Juvenile	150	4	18	0	0	1	0	0	8650	1
Spring	ASpring	Spring	Y	East England	East England	East England	East England	East England	2.2	Turdus_merula	Turdidae	Turdidae	Turdidae	Turdidae	Turdidae	Turdidae	Turdidae	Turdidae	Turdidae	Turdidae	Turdidae	5	3	Juvenile	0	3	0	24	0	1	0	0	1400	1
Spring	ASpring	Spring	Y	East England	East England	East England	East England	East England	2.2	Turdus_merula	Turdidae	Turdidae	Turdidae	Turdidae	Turdidae	Turdidae	Turdidae	Turdidae	Turdidae	Turdidae	Turdidae	5	3	Adult	0	0	0	0	0	0	0	0	0	0
Summer	Summer	ASummer	Y	East England	East England	East England	East England	East England	2.2	Turdus_merula	Turdidae	Turdidae	Turdidae	Turdidae	Turdidae	Turdidae	Turdidae	Turdidae	Turdidae	Turdidae	Turdidae	5	3	Adult	0	0	0	0	0	0	0	0	0	0
Summer	Summer	ASummer	N	East England	East England	East England	East England	East England	2.2	Turdus_merula	Turdidae	Turdidae	Turdidae	Turdidae	Turdidae	Turdidae	Turdidae	Turdidae	Turdidae	Turdidae	Turdidae	5	3	Juvenile	0	0	0	10	0	0	0	0	500	1
Summer	Summer	ASummer	Y	East England	East England	East England	East England	East England	2.2	Turdus_merula	Turdidae	Turdidae	Turdidae	Turdidae	Turdidae	Turdidae	Turdidae	Turdidae	Turdidae	Turdidae	Turdidae	5	3	Juvenile	0	0	0	0	0	0	0	0	0	0
Summer	Summer	ASummer	Y	East England	East England	East England	East England	East England	2.2	Turdus_merula	Turdidae	Turdidae	Turdidae	Turdidae	Turdidae	Turdidae	Turdidae	Turdidae	Turdidae	Turdidae	Turdidae	5	3	Adult	0	0	0	0	0	0	0	0	0	0
Summer	Summer	ASummer	Y	East England	East England	East England	East England	East England	2.2	Turdus_merula	Turdidae	Turdidae	Turdidae	Turdidae	Turdidae	Turdidae	Turdidae	Turdidae	Turdidae	Turdidae	Turdidae	5	3	Juvenile	0	0	0	0	0	0	0	0	0	0
Spring	ASpring	Spring	Y	East England	East England	East England	East England	East England	2.2	Turdus_merula	Turdidae	Turdidae	Turdidae	Turdidae	Turdidae	Turdidae	Turdidae	Turdidae	Turdidae	Turdidae	Turdidae	5	3	Juvenile	0	0	0	0	0	0	0	0	0	0
Spring	ASpring	Spring	N	East England	East England	East England	East England	East England	2.2	Turdus_merula	Turdidae	Turdidae	Turdidae	Turdidae	Turdidae	Turdidae	Turdidae	Turdidae	Turdidae	Turdidae	Turdidae	5	3	Adult	0	0	0	0	0	0	0	0	0	0
Summer	Summer	ASummer	Y	East England	East England	East England	East England	East England	2.2	Turdus_philomelos	Turdidae	Turdidae	Turdidae	Turdidae	Turdidae	Turdidae	Turdidae	Turdidae	Turdidae	Turdidae	Turdidae	5	3	Juvenile	0	0	0	0	0	0	0	0	0	0
Summer	Summer	ASummer	Y	East England	East England	East England	East England	East England	2.2	Turdus_philomelos	Turdidae	Turdidae	Turdidae	Turdidae	Turdidae	Turdidae	Turdidae	Turdidae	Turdidae	Turdidae	Turdidae	5	3	Juvenile	0	0	0	4	0	0	0	0	200	1
Spring	ASpring	Spring	N	East England	East England	East England	East England	East England	2.2	Turdus_philomelos	Turdidae	Turdidae	Turdidae	Turdidae	Turdidae	Turdidae	Turdidae	Turdidae	Turdidae	Turdidae	Turdidae	5	3	Adult	0	0	0	0	0	0	0	0	0	0
Summer	Summer	ASummer	Y	East England	East England	East England	East England	East England	2.2	Turdus_philomelos	Turdidae	Turdidae	Turdidae	Turdidae	Turdidae	Turdidae	Turdidae	Turdidae	Turdidae	Turdidae	Turdidae	5	3	Juvenile	2	1	0	0	0	0	0	0	150	1
Autumn	Autumn	Autumn	Y	Southwest England	Southwest England	Southwest England	Southwest England	Southwest England	8.9	Turdus_merula	Turdidae	Turdidae	Turdidae	Turdidae	Turdidae	Turdidae	Turdidae	Turdidae	Turdidae	Turdidae	Turdidae	5	3	Juvenile	0	0	0	0	0	0	0	0	0	0
Autumn	Autumn	Autumn	Y	Southwest England	Southwest England	Southwest England	Southwest England	Southwest England	8.9	Turdus_merula	Turdidae	Turdidae	Turdidae	Turdidae	Turdidae	Turdidae	Turdidae	Turdidae	Turdidae	Turdidae	Turdidae	5	3	Adult	0	0	0	0	0	0	0	0	0	0

## Sheet: Infection Intensity
Season	SeasonB	SeasonC	SeasonD	Feeder	Geography	GeographyB	GeographyC	GeographyD	GeographyE	GeographyF	Time	Species	Family	FamilyB	FamilyC	FamilyD	FamilyE	FamilyF	FamilyG	FamilyH	FamilyI	FamilyJ	HabDiv	DietDiv	Age	Isospora	Strongyle	Capillaria	Porrocaecum	Tapeworm	Trematode	Eimeria	Monocystis	Total
Summer	Summer	ASummer	Summer	N	East England	East England	East England	East England	East England	East England	2.2	Acrocephalus_scirpaceus	Acrocephalidae	Acrocephalidae	Acrocephalidae	Acrocephalidae	Acrocephalidae	Acrocephalidae	Acrocephalidae	Acrocephalidae	Acrocephalidae	Acrocephalidae	2	2	Adult	0	3	0	0	0	0	0	0	150
Summer	Summer	ASummer	Summer	N	East England	East England	East England	East England	East England	East England	2.2	Acrocephalus_scirpaceus	Acrocephalidae	Acrocephalidae	Acrocephalidae	Acrocephalidae	Acrocephalidae	Acrocephalidae	Acrocephalidae	Acrocephalidae	Acrocephalidae	Acrocephalidae	2	2	Adult	0	3	0	0	0	0	0	0	150
Summer	Summer	ASummer	Summer	N	East England	East England	East England	East England	East England	East England	2.2	Acrocephalus_schoenobaenus	Acrocephalidae	Acrocephalidae	Acrocephalidae	Acrocephalidae	Acrocephalidae	Acrocephalidae	Acrocephalidae	Acrocephalidae	Acrocephalidae	Acrocephalidae	4	1	Adult	0	4	0	0	0	0	0	0	200
Summer	Summer	ASummer	Summer	N	East England	East England	East England	East England	East England	East England	2.2	Acrocephalus_scirpaceus	Acrocephalidae	Acrocephalidae	Acrocephalidae	Acrocephalidae	Acrocephalidae	Acrocephalidae	Acrocephalidae	Acrocephalidae	Acrocephalidae	Acrocephalidae	2	2	Juvenile	0	0	0	0	0	0	4	0	200
Summer	Summer	ASummer	Summer	N	East England	East England	East England	East England	East England	East England	2.2	Acrocephalus_scirpaceus	Acrocephalidae	Acrocephalidae	Acrocephalidae	Acrocephalidae	Acrocephalidae	Acrocephalidae	Acrocephalidae	Acrocephalidae	Acrocephalidae	Acrocephalidae	2	2	Adult	0	36	0	0	0	0	0	0	1800
Summer	Summer	ASummer	Summer	N	East England	East England	East England	East England	East England	East England	2.2	Acrocephalus_scirpaceus	Acrocephalidae	Acrocephalidae	Acrocephalidae	Acrocephalidae	Acrocephalidae	Acrocephalidae	Acrocephalidae	Acrocephalidae	Acrocephalidae	Acrocephalidae	2	2	Juvenile	0	0	0	0	0	0	113	0	5650
Summer	Summer	ASummer	Summer	N	East England	East England	East England	East England	East England	East England	2.2	Acrocephalus_schoenobaenus	Acrocephalidae	Acrocephalidae	Acrocephalidae	Acrocephalidae	Acrocephalidae	Acrocephalidae	Acrocephalidae	Acrocephalidae	Acrocephalidae	Acrocephalidae	4	1	Adult	0	0	0	0	0	0	156	0	7800
Summer	Summer	ASummer	Summer	N	East England	East England	East England	East England	East England	East England	2.2	Acrocephalus_schoenobaenus	Acrocephalidae	Acrocephalidae	Acrocephalidae	Acrocephalidae	Acrocephalidae	Acrocephalidae	Acrocephalidae	Acrocephalidae	Acrocephalidae	Acrocephalidae	4	1	Adult	0	0	0	0	0	0	816	0	40800
Spring	ASpring	Spring	Spring	Y	Southern Ireland	Southern Ireland	Southern Ireland	Southern Ireland	ASouthern Ireland	Southern Ireland	12.8	Corvus_frugilegus	Corvidae	AACorvidae	Corvidae	Corvidae	Corvidae	Corvidae	Corvidae	Corvidae	Corvidae	Corvidae	4	6	Adult	0	0	1	0	0	0	0	0	50
Spring	ASpring	Spring	Spring	N	Southeast England	Southeast England	Southeast England	ASoutheast England	Southeast England	Southeast England	8.2	Garrulus_glandarius	Corvidae	AACorvidae	Corvidae	Corvidae	Corvidae	Corvidae	Corvidae	Corvidae	Corvidae	Corvidae	2	4	Juvenile	0	0	1	0	0	0	0	0	50
Winter	Winter	Winter	AWinter	Y	Southern Ireland	Southern Ireland	Southern Ireland	Southern Ireland	ASouthern Ireland	Southern Ireland	12.8	Corvus_corone	Corvidae	AACorvidae	Corvidae	Corvidae	Corvidae	Corvidae	Corvidae	Corvidae	Corvidae	Corvidae	2	6	Adult	0	0	3	0	0	0	0	0	150
Winter	Winter	Winter	AWinter	Y	Southern Ireland	Southern Ireland	Southern Ireland	Southern Ireland	ASouthern Ireland	Southern Ireland	12.8	Corvus_frugilegus	Corvidae	AACorvidae	Corvidae	Corvidae	Corvidae	Corvidae	Corvidae	Corvidae	Corvidae	Corvidae	4	6	Adult	0	0	3	0	0	0	0	0	150
Spring	ASpring	Spring	Spring	Y	Southern Ireland	Southern Ireland	Southern Ireland	Southern Ireland	ASouthern Ireland	Southern Ireland	12.8	Corvus_corone	Corvidae	AACorvidae	Corvidae	Corvidae	Corvidae	Corvidae	Corvidae	Corvidae	Corvidae	Corvidae	2	6	Adult	0	0	3	0	0	0	0	0	150
Winter	Winter	Winter	AWinter	Y	Southern Ireland	Southern Ireland	Southern Ireland	Southern Ireland	ASouthern Ireland	Southern Ireland	12.8	Corvus_frugilegus	Corvidae	AACorvidae	Corvidae	Corvidae	Corvidae	Corvidae	Corvidae	Corvidae	Corvidae	Corvidae	4	6	Adult	0	1	2	0	0	0	2	50	2750
Winter	Winter	Winter	AWinter	Y	Southern Ireland	Southern Ireland	Southern Ireland	Southern Ireland	ASouthern Ireland	Southern Ireland	12.8	Corvus_frugilegus	Corvidae	AACorvidae	Corvidae	Corvidae	Corvidae	Corvidae	Corvidae	Corvidae	Corvidae	Corvidae	4	6	Adult	1012	0	0	0	0	0	0	0	50600
Autumn	Autumn	Autumn	Fall	Y	Southeast England	Southeast England	Southeast England	ASoutheast England	Southeast England	Southeast England	8.2	Emberiza_citrinella	Emberizidae	Emberizidae	AAEmberizidae	Emberizidae	Emberizidae	Emberizidae	Emberizidae	Emberizidae	Emberizidae	Emberizidae	3	3	Juvenile	0	1	0	0	0	0	0	0	50
Summer	Summer	ASummer	Summer	Y	East England	East England	East England	East England	East England	East England	2.2	Emberiza_citrinella	Emberizidae	Emberizidae	AAEmberizidae	Emberizidae	Emberizidae	Emberizidae	Emberizidae	Emberizidae	Emberizidae	Emberizidae	3	3	Juvenile	1	0	0	0	0	0	0	0	50
Summer	Summer	ASummer	Summer	Y	East England	East England	East England	East England	East England	East England	2.2	Emberiza_citrinella	Emberizidae	Emberizidae	AAEmberizidae	Emberizidae	Emberizidae	Emberizidae	Emberizidae	Emberizidae	Emberizidae	Emberizidae	3	3	Adult	1	0	0	0	0	0	0	0	50
Spring	ASpring	Spring	Spring	Y	East England	East England	East England	East England	East England	East England	2.2	Emberiza_citrinella	Emberizidae	Emberizidae	AAEmberizidae	Emberizidae	Emberizidae	Emberizidae	Emberizidae	Emberizidae	Emberizidae	Emberizidae	3	3	Juvenile	9	0	0	0	0	0	0	0	450
Winter	Winter	Winter	AWinter	Y	Southwest England	Southwest England	Southwest England	Southwest England	Southwest England	ASouthwest England	8.9	Carduelis_carduelis	Fringillidae	Fringillidae	Fringillidae	AAFringillidae	Fringillidae	Fringillidae	Fringillidae	Fringillidae	Fringillidae	Fringillidae	3	1	Juvenile	2	0	0	0	0	0	0	0	100
Summer	Summer	ASummer	Summer	Y	East England	East England	East England	East England	East England	East England	2.2	Carduelis_carduelis	Fringillidae	Fringillidae	Fringillidae	AAFringillidae	Fringillidae	Fringillidae	Fringillidae	Fringillidae	Fringillidae	Fringillidae	3	1	Juvenile	3	0	0	0	0	0	0	0	150
Winter	Winter	Winter	AWinter	Y	Southern Ireland	Southern Ireland	Southern Ireland	Southern Ireland	ASouthern Ireland	Southern Ireland	12.8	Carduelis_carduelis	Fringillidae	Fringillidae	Fringillidae	AAFringillidae	Fringillidae	Fringillidae	Fringillidae	Fringillidae	Fringillidae	Fringillidae	3	1	Juvenile	4	0	0	0	0	0	0	0	200
Autumn	Autumn	Autumn	Fall	Y	Northwest Wales	Northwest Wales	ANorthwest Wales	Northwest Wales	Northwest Wales	Northwest Wales	10.1	Fringilla_coelebs	Fringillidae	Fringillidae	Fringillidae	AAFringillidae	Fringillidae	Fringillidae	Fringillidae	Fringillidae	Fringillidae	Fringillidae	3	3	Juvenile	4	0	0	0	0	0	0	0	200
Winter	Winter	Winter	AWinter	Y	Southeast England	Southeast England	Southeast England	ASoutheast England	Southeast England	Southeast England	8.2	Carduelis_cannabina	Fringillidae	Fringillidae	Fringillidae	AAFringillidae	Fringillidae	Fringillidae	Fringillidae	Fringillidae	Fringillidae	Fringillidae	3	1	Juvenile	5	0	0	0	0	0	0	0	250
Winter	Winter	Winter	AWinter	Y	Southwest England	Southwest England	Southwest England	Southwest England	Southwest England	ASouthwest England	8.9	Carduelis_carduelis	Fringillidae	Fringillidae	Fringillidae	AAFringillidae	Fringillidae	Fringillidae	Fringillidae	Fringillidae	Fringillidae	Fringillidae	3	1	Adult	6	0	0	0	0	0	0	0	300
Spring	ASpring	Spring	Spring	Y	Northwest England	ANorthwest England	Northwest England	Northwest England	Northwest England	Northwest England	5.4	Carduelis_carduelis	Fringillidae	Fringillidae	Fringillidae	AAFringillidae	Fringillidae	Fringillidae	Fringillidae	Fringillidae	Fringillidae	Fringillidae	3	1	Juvenile	10	0	0	0	0	0	0	0	500
Winter	Winter	Winter	AWinter	Y	Southwest England	Southwest England	Southwest England	Southwest England	Southwest England	ASouthwest England	8.9	Carduelis_carduelis	Fringillidae	Fringillidae	Fringillidae	AAFringillidae	Fringillidae	Fringillidae	Fringillidae	Fringillidae	Fringillidae	Fringillidae	3	1	Juvenile	15	0	0	0	0	0	0	0	750
Winter	Winter	Winter	AWinter	Y	Southwest England	Southwest England	Southwest England	Southwest England	Southwest England	ASouthwest England	8.9	Carduelis_carduelis	Fringillidae	Fringillidae	Fringillidae	AAFringillidae	Fringillidae	Fringillidae	Fringillidae	Fringillidae	Fringillidae	Fringillidae	3	1	Adult	24	0	0	0	0	0	0	0	1200
Winter	Winter	Winter	AWinter	Y	Southeast England	Southeast England	Southeast England	ASoutheast England	Southeast England	Southeast England	8.2	Fringilla_coelebs	Fringillidae	Fringillidae	Fringillidae	AAFringillidae	Fringillidae	Fringillidae	Fringillidae	Fringillidae	Fringillidae	Fringillidae	3	3	Juvenile	28	0	0	0	0	0	0	0	1400
Winter	Winter	Winter	AWinter	Y	Southwest England	Southwest England	Southwest England	Southwest England	Southwest England	ASouthwest England	8.9	Carduelis_spinus	Fringillidae	Fringillidae	Fringillidae	AAFringillidae	Fringillidae	Fringillidae	Fringillidae	Fringillidae	Fringillidae	Fringillidae	2	1	Juvenile	32	0	0	0	0	0	0	0	1600
Autumn	Autumn	Autumn	Fall	Y	Southwest England	Southwest England	Southwest England	Southwest England	Southwest England	ASouthwest England	8.9	Carduelis_spinus	Fringillidae	Fringillidae	Fringillidae	AAFringillidae	Fringillidae	Fringillidae	Fringillidae	Fringillidae	Fringillidae	Fringillidae	2	1	Juvenile	33	0	0	0	0	0	0	0	1650
Autumn	Autumn	Autumn	Fall	Y	Northwest Wales	Northwest Wales	ANorthwest Wales	Northwest Wales	Northwest Wales	Northwest Wales	10.1	Fringilla_coelebs	Fringillidae	Fringillidae	Fringillidae	AAFringillidae	Fringillidae	Fringillidae	Fringillidae	Fringillidae	Fringillidae	Fringillidae	3	3	Adult	34	0	0	0	0	0	0	0	1700
Winter	Winter	Winter	AWinter	Y	Southwest England	Southwest England	Southwest England	Southwest England	Southwest England	ASouthwest England	8.9	Carduelis_carduelis	Fringillidae	Fringillidae	Fringillidae	AAFringillidae	Fringillidae	Fringillidae	Fringillidae	Fringillidae	Fringillidae	Fringillidae	3	1	Juvenile	52	0	0	0	0	0	0	0	2600
Winter	Winter	Winter	AWinter	Y	Southwest England	Southwest England	Southwest England	Southwest England	Southwest England	ASouthwest England	8.9	Carduelis_carduelis	Fringillidae	Fringillidae	Fringillidae	AAFringillidae	Fringillidae	Fringillidae	Fringillidae	Fringillidae	Fringillidae	Fringillidae	3	1	Juvenile	168	0	0	0	0	0	0	0	8400
Winter	Winter	Winter	AWinter	Y	Southwest England	Southwest England	Southwest England	Southwest England	Southwest England	ASouthwest England	8.9	Carduelis_carduelis	Fringillidae	Fringillidae	Fringillidae	AAFringillidae	Fringillidae	Fringillidae	Fringillidae	Fringillidae	Fringillidae	Fringillidae	3	1	Juvenile	372	0	0	0	0	0	0	0	18600
Winter	Winter	Winter	AWinter	Y	Southwest England	Southwest England	Southwest England	Southwest England	Southwest England	ASouthwest England	8.9	Carduelis_carduelis	Fringillidae	Fringillidae	Fringillidae	AAFringillidae	Fringillidae	Fringillidae	Fringillidae	Fringillidae	Fringillidae	Fringillidae	3	1	Juvenile	396	0	0	0	0	0	0	0	19800
Autumn	Autumn	Autumn	Fall	Y	Northwest Wales	Northwest Wales	ANorthwest Wales	Northwest Wales	Northwest Wales	Northwest Wales	10.1	Fringilla_coelebs	Fringillidae	Fringillidae	Fringillidae	AAFringillidae	Fringillidae	Fringillidae	Fringillidae	Fringillidae	Fringillidae	Fringillidae	3	3	Adult	636	0	0	0	0	0	0	0	31800
Winter	Winter	Winter	AWinter	Y	Southwest England	Southwest England	Southwest England	Southwest England	Southwest England	ASouthwest England	8.9	Carduelis_carduelis	Fringillidae	Fringillidae	Fringillidae	AAFringillidae	Fringillidae	Fringillidae	Fringillidae	Fringillidae	Fringillidae	Fringillidae	3	1	Juvenile	792	0	0	0	0	0	0	0	39600
Winter	Winter	Winter	AWinter	Y	Southwest England	Southwest England	Southwest England	Southwest England	Southwest England	ASouthwest England	8.9	Carduelis_carduelis	Fringillidae	Fringillidae	Fringillidae	AAFringillidae	Fringillidae	Fringillidae	Fringillidae	Fringillidae	Fringillidae	Fringillidae	3	1	Adult	1140	0	0	0	0	0	0	0	57000
Winter	Winter	Winter	AWinter	Y	Southwest England	Southwest England	Southwest England	Southwest England	Southwest England	ASouthwest England	8.9	Carduelis_carduelis	Fringillidae	Fringillidae	Fringillidae	AAFringillidae	Fringillidae	Fringillidae	Fringillidae	Fringillidae	Fringillidae	Fringillidae	3	1	Juvenile	1452	0	0	0	0	0	0	0	72600
Winter	Winter	Winter	AWinter	Y	Southwest England	Southwest England	Southwest England	Southwest England	Southwest England	ASouthwest England	8.9	Carduelis_carduelis	Fringillidae	Fringillidae	Fringillidae	AAFringillidae	Fringillidae	Fringillidae	Fringillidae	Fringillidae	Fringillidae	Fringillidae	3	1	Juvenile	1596	0	0	0	0	0	0	0	79800
Winter	Winter	Winter	AWinter	Y	Southwest England	Southwest England	Southwest England	Southwest England	Southwest England	ASouthwest England	8.9	Carduelis_carduelis	Fringillidae	Fringillidae	Fringillidae	AAFringillidae	Fringillidae	Fringillidae	Fringillidae	Fringillidae	Fringillidae	Fringillidae	3	1	Juvenile	1769	0	0	0	0	0	0	0	88450
Winter	Winter	Winter	AWinter	Y	Southwest England	Southwest England	Southwest England	Southwest England	Southwest England	ASouthwest England	8.9	Carduelis_carduelis	Fringillidae	Fringillidae	Fringillidae	AAFringillidae	Fringillidae	Fringillidae	Fringillidae	Fringillidae	Fringillidae	Fringillidae	3	1	Juvenile	2568	0	0	0	0	0	0	0	128400
Winter	Winter	Winter	AWinter	Y	Southwest England	Southwest England	Southwest England	Southwest England	Southwest England	ASouthwest England	8.9	Carduelis_carduelis	Fringillidae	Fringillidae	Fringillidae	AAFringillidae	Fringillidae	Fringillidae	Fringillidae	Fringillidae	Fringillidae	Fringillidae	3	1	Juvenile	2916	0	0	0	0	0	0	0	145800
Winter	Winter	Winter	AWinter	Y	Southwest England	Southwest England	Southwest England	Southwest England	Southwest England	ASouthwest England	8.9	Carduelis_carduelis	Fringillidae	Fringillidae	Fringillidae	AAFringillidae	Fringillidae	Fringillidae	Fringillidae	Fringillidae	Fringillidae	Fringillidae	3	1	Juvenile	5340	0	0	0	0	0	0	0	267000
Winter	Winter	Winter	AWinter	Y	Southern Ireland	Southern Ireland	Southern Ireland	Southern Ireland	ASouthern Ireland	Southern Ireland	12.8	Erithacus_rubecula	Muscicapidae	Muscicapidae	Muscicapidae	Muscicapidae	AAMuscicapidae	Muscicapidae	Muscicapidae	Muscicapidae	Muscicapidae	Muscicapidae	4	4	Juvenile	0	0	0	0	0	0	1	0	50
Autumn	Autumn	Autumn	Fall	Y	Northwest Wales	Northwest Wales	ANorthwest Wales	Northwest Wales	Northwest Wales	Northwest Wales	10.1	Erithacus_rubecula	Muscicapidae	Muscicapidae	Muscicapidae	Muscicapidae	AAMuscicapidae	Muscicapidae	Muscicapidae	Muscicapidae	Muscicapidae	Muscicapidae	4	4	Juvenile	0	1	0	0	0	0	0	0	50
Autumn	Autumn	Autumn	Fall	Y	Northwest Wales	Northwest Wales	ANorthwest Wales	Northwest Wales	Northwest Wales	Northwest Wales	10.1	Erithacus_rubecula	Muscicapidae	Muscicapidae	Muscicapidae	Muscicapidae	AAMuscicapidae	Muscicapidae	Muscicapidae	Muscicapidae	Muscicapidae	Muscicapidae	4	4	Juvenile	0	1	0	0	0	0	0	0	50
Winter	Winter	Winter	AWinter	Y	Northwest Wales	Northwest Wales	ANorthwest Wales	Northwest Wales	Northwest Wales	Northwest Wales	10.1	Erithacus_rubecula	Muscicapidae	Muscicapidae	Muscicapidae	Muscicapidae	AAMuscicapidae	Muscicapidae	Muscicapidae	Muscicapidae	Muscicapidae	Muscicapidae	4	4	Juvenile	0	1	0	0	0	0	0	0	50
Spring	ASpring	Spring	Spring	N	Southeast England	Southeast England	Southeast England	ASoutheast England	Southeast England	Southeast England	8.2	Erithacus_rubecula	Muscicapidae	Muscicapidae	Muscicapidae	Muscicapidae	AAMuscicapidae	Muscicapidae	Muscicapidae	Muscicapidae	Muscicapidae	Muscicapidae	4	4	Juvenile	0	0	1	0	0	0	0	0	50
Autumn	Autumn	Autumn	Fall	Y	Southwest England	Southwest England	Southwest England	Southwest England	Southwest England	ASouthwest England	8.9	Erithacus_rubecula	Muscicapidae	Muscicapidae	Muscicapidae	Muscicapidae	AAMuscicapidae	Muscicapidae	Muscicapidae	Muscicapidae	Muscicapidae	Muscicapidae	4	4	Juvenile	0	2	0	0	0	0	0	0	100
Summer	Summer	ASummer	Summer	Y	East England	East England	East England	East England	East England	East England	2.2	Erithacus_rubecula	Muscicapidae	Muscicapidae	Muscicapidae	Muscicapidae	AAMuscicapidae	Muscicapidae	Muscicapidae	Muscicapidae	Muscicapidae	Muscicapidae	4	4	Juvenile	0	0	3	0	0	0	0	0	150
Spring	ASpring	Spring	Spring	Y	East England	East England	East England	East England	East England	East England	2.2	Erithacus_rubecula	Muscicapidae	Muscicapidae	Muscicapidae	Muscicapidae	AAMuscicapidae	Muscicapidae	Muscicapidae	Muscicapidae	Muscicapidae	Muscicapidae	4	4	Juvenile	0	3	0	0	0	0	0	0	150
Summer	Summer	ASummer	Summer	Y	East England	East England	East England	East England	East England	East England	2.2	Erithacus_rubecula	Muscicapidae	Muscicapidae	Muscicapidae	Muscicapidae	AAMuscicapidae	Muscicapidae	Muscicapidae	Muscicapidae	Muscicapidae	Muscicapidae	4	4	Adult	0	4	0	0	0	0	0	0	200
Winter	Winter	Winter	AWinter	Y	Northwest Wales	Northwest Wales	ANorthwest Wales	Northwest Wales	Northwest Wales	Northwest Wales	10.1	Erithacus_rubecula	Muscicapidae	Muscicapidae	Muscicapidae	Muscicapidae	AAMuscicapidae	Muscicapidae	Muscicapidae	Muscicapidae	Muscicapidae	Muscicapidae	4	4	Juvenile	0	15	0	0	0	0	0	0	750
Spring	ASpring	Spring	Spring	Y	Southwest England	Southwest England	Southwest England	Southwest England	Southwest England	ASouthwest England	8.9	Erithacus_rubecula	Muscicapidae	Muscicapidae	Muscicapidae	Muscicapidae	AAMuscicapidae	Muscicapidae	Muscicapidae	Muscicapidae	Muscicapidae	Muscicapidae	4	4	Juvenile	0	18	0	0	0	0	0	0	900
Summer	Summer	ASummer	Summer	Y	East England	East England	East England	East England	East England	East England	2.2	Erithacus_rubecula	Muscicapidae	Muscicapidae	Muscicapidae	Muscicapidae	AAMuscicapidae	Muscicapidae	Muscicapidae	Muscicapidae	Muscicapidae	Muscicapidae	4	4	Adult	0	0	0	0	0	0	0	150	7500
Autumn	Autumn	Autumn	Fall	Y	Northwest Wales	Northwest Wales	ANorthwest Wales	Northwest Wales	Northwest Wales	Northwest Wales	10.1	Erithacus_rubecula	Muscicapidae	Muscicapidae	Muscicapidae	Muscicapidae	AAMuscicapidae	Muscicapidae	Muscicapidae	Muscicapidae	Muscicapidae	Muscicapidae	4	4	Juvenile	276	1	0	0	0	0	0	1	13900
Winter	Winter	Winter	AWinter	Y	Northwest Wales	Northwest Wales	ANorthwest Wales	Northwest Wales	Northwest Wales	Northwest Wales	10.1	Parus_ater	Paridae	Paridae	Paridae	Paridae	Paridae	AAParidae	Paridae	Paridae	Paridae	Paridae	1	3	Juvenile	0	1	0	0	0	0	0	0	50
Winter	Winter	Winter	AWinter	Y	Northwest Wales	Northwest Wales	ANorthwest Wales	Northwest Wales	Northwest Wales	Northwest Wales	10.1	Parus_caeruleus	Paridae	Paridae	Paridae	Paridae	Paridae	AAParidae	Paridae	Paridae	Paridae	Paridae	3	3	Juvenile	0	1	0	0	0	0	0	0	50
Winter	Winter	Winter	AWinter	Y	Northwest Wales	Northwest Wales	ANorthwest Wales	Northwest Wales	Northwest Wales	Northwest Wales	10.1	Parus_caeruleus	Paridae	Paridae	Paridae	Paridae	Paridae	AAParidae	Paridae	Paridae	Paridae	Paridae	3	3	Juvenile	0	1	0	0	0	0	0	0	50
Winter	Winter	Winter	AWinter	Y	Northwest Wales	Northwest Wales	ANorthwest Wales	Northwest Wales	Northwest Wales	Northwest Wales	10.1	Parus_major	Paridae	Paridae	Paridae	Paridae	Paridae	AAParidae	Paridae	Paridae	Paridae	Paridae	4	3	Adult	0	0	0	0	1	0	0	0	50
Winter	Winter	Winter	AWinter	Y	Northwest Wales	Northwest Wales	ANorthwest Wales	Northwest Wales	Northwest Wales	Northwest Wales	10.1	Parus_caeruleus	Paridae	Paridae	Paridae	Paridae	Paridae	AAParidae	Paridae	Paridae	Paridae	Paridae	3	3	Juvenile	0	0	0	0	0	1	0	0	50
Autumn	Autumn	Autumn	Fall	Y	Northwest England	ANorthwest England	Northwest England	Northwest England	Northwest England	Northwest England	5.4	Parus_caeruleus	Paridae	Paridae	Paridae	Paridae	Paridae	AAParidae	Paridae	Paridae	Paridae	Paridae	3	3	Juvenile	0	1	0	0	0	0	0	0	50
Autumn	Autumn	Autumn	Fall	Y	Northwest England	ANorthwest England	Northwest England	Northwest England	Northwest England	Northwest England	5.4	Parus_caeruleus	Paridae	Paridae	Paridae	Paridae	Paridae	AAParidae	Paridae	Paridae	Paridae	Paridae	3	3	Juvenile	0	0	0	0	0	1	0	0	50
Autumn	Autumn	Autumn	Fall	Y	Northwest England	ANorthwest England	Northwest England	Northwest England	Northwest England	Northwest England	5.4	Parus_caeruleus	Paridae	Paridae	Paridae	Paridae	Paridae	AAParidae	Paridae	Paridae	Paridae	Paridae	3	3	Juvenile	0	1	0	0	0	0	0	0	50
Autumn	Autumn	Autumn	Fall	Y	Northwest England	ANorthwest England	Northwest England	Northwest England	Northwest England	Northwest England	5.4	Parus_ater	Paridae	Paridae	Paridae	Paridae	Paridae	AAParidae	Paridae	Paridae	Paridae	Paridae	1	3	Juvenile	0	1	0	0	0	0	0	0	50
Autumn	Autumn	Autumn	Fall	Y	Northwest England	ANorthwest England	Northwest England	Northwest England	Northwest England	Northwest England	5.4	Parus_caeruleus	Paridae	Paridae	Paridae	Paridae	Paridae	AAParidae	Paridae	Paridae	Paridae	Paridae	3	3	Juvenile	0	0	0	0	0	1	0	0	50
Summer	Summer	ASummer	Summer	Y	East England	East England	East England	East England	East England	East England	2.2	Parus_major	Paridae	Paridae	Paridae	Paridae	Paridae	AAParidae	Paridae	Paridae	Paridae	Paridae	4	3	Juvenile	0	1	0	0	0	0	0	0	50
Autumn	Autumn	Autumn	Fall	Y	Southwest England	Southwest England	Southwest England	Southwest England	Southwest England	ASouthwest England	8.9	Parus_caeruleus	Paridae	Paridae	Paridae	Paridae	Paridae	AAParidae	Paridae	Paridae	Paridae	Paridae	3	3	Juvenile	0	1	0	0	0	0	0	0	50
Spring	ASpring	Spring	Spring	Y	Northwest Wales	Northwest Wales	ANorthwest Wales	Northwest Wales	Northwest Wales	Northwest Wales	10.1	Parus_caeruleus	Paridae	Paridae	Paridae	Paridae	Paridae	AAParidae	Paridae	Paridae	Paridae	Paridae	3	3	Adult	0	2	0	0	0	0	0	0	100
Autumn	Autumn	Autumn	Fall	Y	Northwest England	ANorthwest England	Northwest England	Northwest England	Northwest England	Northwest England	5.4	Parus_caeruleus	Paridae	Paridae	Paridae	Paridae	Paridae	AAParidae	Paridae	Paridae	Paridae	Paridae	3	3	Juvenile	0	2	0	0	0	0	0	0	100
Autumn	Autumn	Autumn	Fall	Y	Northwest Wales	Northwest Wales	ANorthwest Wales	Northwest Wales	Northwest Wales	Northwest Wales	10.1	Parus_caeruleus	Paridae	Paridae	Paridae	Paridae	Paridae	AAParidae	Paridae	Paridae	Paridae	Paridae	3	3	Juvenile	3	0	0	0	0	0	0	0	150
Autumn	Autumn	Autumn	Fall	Y	Southwest England	Southwest England	Southwest England	Southwest England	Southwest England	ASouthwest England	8.9	Parus_major	Paridae	Paridae	Paridae	Paridae	Paridae	AAParidae	Paridae	Paridae	Paridae	Paridae	4	3	Juvenile	0	0	3	0	0	0	0	0	150
Spring	ASpring	Spring	Spring	Y	Northwest Wales	Northwest Wales	ANorthwest Wales	Northwest Wales	Northwest Wales	Northwest Wales	10.1	Parus_caeruleus	Paridae	Paridae	Paridae	Paridae	Paridae	AAParidae	Paridae	Paridae	Paridae	Paridae	3	3	Adult	0	0	0	0	5	0	0	0	250
Autumn	Autumn	Autumn	Fall	Y	Northwest England	ANorthwest England	Northwest England	Northwest England	Northwest England	Northwest England	5.4	Parus_caeruleus	Paridae	Paridae	Paridae	Paridae	Paridae	AAParidae	Paridae	Paridae	Paridae	Paridae	3	3	Juvenile	0	7	0	0	0	0	0	0	350
Autumn	Autumn	Autumn	Fall	Y	Southwest England	Southwest England	Southwest England	Southwest England	Southwest England	ASouthwest England	8.9	Parus_caeruleus	Paridae	Paridae	Paridae	Paridae	Paridae	AAParidae	Paridae	Paridae	Paridae	Paridae	3	3	Juvenile	0	0	0	0	8	0	0	0	400
Autumn	Autumn	Autumn	Fall	Y	Northwest Wales	Northwest Wales	ANorthwest Wales	Northwest Wales	Northwest Wales	Northwest Wales	10.1	Parus_major	Paridae	Paridae	Paridae	Paridae	Paridae	AAParidae	Paridae	Paridae	Paridae	Paridae	4	3	Adult	10	0	0	0	0	0	0	0	500
Winter	Winter	Winter	AWinter	Y	Southern Ireland	Southern Ireland	Southern Ireland	Southern Ireland	ASouthern Ireland	Southern Ireland	12.8	Parus_caeruleus	Paridae	Paridae	Paridae	Paridae	Paridae	AAParidae	Paridae	Paridae	Paridae	Paridae	3	3	Adult	11	0	0	0	0	0	0	0	550
Spring	ASpring	Spring	Spring	Y	Northwest England	ANorthwest England	Northwest England	Northwest England	Northwest England	Northwest England	5.4	Parus_major	Paridae	Paridae	Paridae	Paridae	Paridae	AAParidae	Paridae	Paridae	Paridae	Paridae	4	3	Adult	0	0	0	0	25	0	0	0	1250
Winter	Winter	Winter	AWinter	Y	Southwest England	Southwest England	Southwest England	Southwest England	Southwest England	ASouthwest England	8.9	Parus_major	Paridae	Paridae	Paridae	Paridae	Paridae	AAParidae	Paridae	Paridae	Paridae	Paridae	4	3	Juvenile	96	0	0	0	0	0	0	0	4800
Spring	ASpring	Spring	Spring	Y	Northwest Wales	Northwest Wales	ANorthwest Wales	Northwest Wales	Northwest Wales	Northwest Wales	10.1	Prunella_modularis	Prunellidae	Prunellidae	Prunellidae	Prunellidae	Prunellidae	Prunellidae	AAPrunellidae	Prunellidae	Prunellidae	Prunellidae	4	2	Juvenile	0	0	1	0	0	0	0	0	50
Autumn	Autumn	Autumn	Fall	Y	Northwest Wales	Northwest Wales	ANorthwest Wales	Northwest Wales	Northwest Wales	Northwest Wales	10.1	Prunella_modularis	Prunellidae	Prunellidae	Prunellidae	Prunellidae	Prunellidae	Prunellidae	AAPrunellidae	Prunellidae	Prunellidae	Prunellidae	4	2	Juvenile	0	0	0	0	0	1	0	0	50
Spring	ASpring	Spring	Spring	Y	Northwest Wales	Northwest Wales	ANorthwest Wales	Northwest Wales	Northwest Wales	Northwest Wales	10.1	Prunella_modularis	Prunellidae	Prunellidae	Prunellidae	Prunellidae	Prunellidae	Prunellidae	AAPrunellidae	Prunellidae	Prunellidae	Prunellidae	4	2	Juvenile	0	0	2	0	0	0	0	0	100
Spring	ASpring	Spring	Spring	Y	Northwest Wales	Northwest Wales	ANorthwest Wales	Northwest Wales	Northwest Wales	Northwest Wales	10.1	Prunella_modularis	Prunellidae	Prunellidae	Prunellidae	Prunellidae	Prunellidae	Prunellidae	AAPrunellidae	Prunellidae	Prunellidae	Prunellidae	4	2	Juvenile	0	0	1	0	0	1	0	0	100
Spring	ASpring	Spring	Spring	Y	East England	East England	East England	East England	East England	East England	2.2	Prunella_modularis	Prunellidae	Prunellidae	Prunellidae	Prunellidae	Prunellidae	Prunellidae	AAPrunellidae	Prunellidae	Prunellidae	Prunellidae	4	2	Adult	0	0	2	0	0	0	0	0	100
Summer	Summer	ASummer	Summer	N	East England	East England	East England	East England	East England	East England	2.2	Prunella_modularis	Prunellidae	Prunellidae	Prunellidae	Prunellidae	Prunellidae	Prunellidae	AAPrunellidae	Prunellidae	Prunellidae	Prunellidae	4	2	Adult	0	0	2	0	0	0	0	0	100
Summer	Summer	ASummer	Summer	Y	East England	East England	East England	East England	East England	East England	2.2	Prunella_modularis	Prunellidae	Prunellidae	Prunellidae	Prunellidae	Prunellidae	Prunellidae	AAPrunellidae	Prunellidae	Prunellidae	Prunellidae	4	2	Adult	0	0	2	0	0	0	0	0	100
Winter	Winter	Winter	AWinter	Y	Northwest Wales	Northwest Wales	ANorthwest Wales	Northwest Wales	Northwest Wales	Northwest Wales	10.1	Prunella_modularis	Prunellidae	Prunellidae	Prunellidae	Prunellidae	Prunellidae	Prunellidae	AAPrunellidae	Prunellidae	Prunellidae	Prunellidae	4	2	Juvenile	0	0	3	0	0	0	0	0	150
Spring	ASpring	Spring	Spring	Y	Northwest England	ANorthwest England	Northwest England	Northwest England	Northwest England	Northwest England	5.4	Prunella_modularis	Prunellidae	Prunellidae	Prunellidae	Prunellidae	Prunellidae	Prunellidae	AAPrunellidae	Prunellidae	Prunellidae	Prunellidae	4	2	Juvenile	0	0	3	0	0	0	0	0	150
Summer	Summer	ASummer	Summer	Y	East England	East England	East England	East England	East England	East England	2.2	Prunella_modularis	Prunellidae	Prunellidae	Prunellidae	Prunellidae	Prunellidae	Prunellidae	AAPrunellidae	Prunellidae	Prunellidae	Prunellidae	4	2	Adult	0	1	2	0	0	0	0	0	150
Spring	ASpring	Spring	Spring	Y	Northwest Wales	Northwest Wales	ANorthwest Wales	Northwest Wales	Northwest Wales	Northwest Wales	10.1	Prunella_modularis	Prunellidae	Prunellidae	Prunellidae	Prunellidae	Prunellidae	Prunellidae	AAPrunellidae	Prunellidae	Prunellidae	Prunellidae	4	2	Adult	0	0	7	0	0	0	0	0	350
Autumn	Autumn	Autumn	Fall	Y	Northwest Wales	Northwest Wales	ANorthwest Wales	Northwest Wales	Northwest Wales	Northwest Wales	10.1	Prunella_modularis	Prunellidae	Prunellidae	Prunellidae	Prunellidae	Prunellidae	Prunellidae	AAPrunellidae	Prunellidae	Prunellidae	Prunellidae	4	2	Adult	0	0	7	0	0	0	0	0	350
Spring	ASpring	Spring	Spring	Y	East England	East England	East England	East England	East England	East England	2.2	Prunella_modularis	Prunellidae	Prunellidae	Prunellidae	Prunellidae	Prunellidae	Prunellidae	AAPrunellidae	Prunellidae	Prunellidae	Prunellidae	4	2	Adult	0	7	0	0	0	0	1	0	400
Autumn	Autumn	Autumn	Fall	Y	Northwest Wales	Northwest Wales	ANorthwest Wales	Northwest Wales	Northwest Wales	Northwest Wales	10.1	Prunella_modularis	Prunellidae	Prunellidae	Prunellidae	Prunellidae	Prunellidae	Prunellidae	AAPrunellidae	Prunellidae	Prunellidae	Prunellidae	4	2	Juvenile	0	1	24	0	0	0	0	0	1250
Winter	Winter	Winter	AWinter	Y	Northwest Wales	Northwest Wales	ANorthwest Wales	Northwest Wales	Northwest Wales	Northwest Wales	10.1	Prunella_modularis	Prunellidae	Prunellidae	Prunellidae	Prunellidae	Prunellidae	Prunellidae	AAPrunellidae	Prunellidae	Prunellidae	Prunellidae	4	2	Juvenile	0	0	28	0	0	1	0	0	1450
Spring	ASpring	Spring	Spring	N	Southeast England	Southeast England	Southeast England	ASoutheast England	Southeast England	Southeast England	8.2	Prunella_modularis	Prunellidae	Prunellidae	Prunellidae	Prunellidae	Prunellidae	Prunellidae	AAPrunellidae	Prunellidae	Prunellidae	Prunellidae	4	2	Adult	5	0	48	0	0	0	0	0	2650
Summer	Summer	ASummer	Summer	Y	East England	East England	East England	East England	East England	East England	2.2	Prunella_modularis	Prunellidae	Prunellidae	Prunellidae	Prunellidae	Prunellidae	Prunellidae	AAPrunellidae	Prunellidae	Prunellidae	Prunellidae	4	2	Adult	0	0	159	0	0	0	0	0	7950
Spring	ASpring	Spring	Spring	Y	Northwest Wales	Northwest Wales	ANorthwest Wales	Northwest Wales	Northwest Wales	Northwest Wales	10.1	Sturnus_vulgaris	Sturnidae	Sturnidae	Sturnidae	Sturnidae	Sturnidae	Sturnidae	Sturnidae	AASturnidae	Sturnidae	Sturnidae	4	4	Juvenile	0	0	1	0	0	0	0	0	50
Spring	ASpring	Spring	Spring	Y	Southeast England	Southeast England	Southeast England	ASoutheast England	Southeast England	Southeast England	8.2	Sturnus_vulgaris	Sturnidae	Sturnidae	Sturnidae	Sturnidae	Sturnidae	Sturnidae	Sturnidae	AASturnidae	Sturnidae	Sturnidae	4	4	Adult	0	0	0	0	1	0	0	0	50
Spring	ASpring	Spring	Spring	Y	East England	East England	East England	East England	East England	East England	2.2	Sturnus_vulgaris	Sturnidae	Sturnidae	Sturnidae	Sturnidae	Sturnidae	Sturnidae	Sturnidae	AASturnidae	Sturnidae	Sturnidae	4	4	Juvenile	0	0	1	0	0	0	0	0	50
Winter	Winter	Winter	AWinter	Y	Southern Ireland	Southern Ireland	Southern Ireland	Southern Ireland	ASouthern Ireland	Southern Ireland	12.8	Sturnus_vulgaris	Sturnidae	Sturnidae	Sturnidae	Sturnidae	Sturnidae	Sturnidae	Sturnidae	AASturnidae	Sturnidae	Sturnidae	4	4	Juvenile	0	3	0	0	0	0	0	0	150
Spring	ASpring	Spring	Spring	Y	Southeast England	Southeast England	Southeast England	ASoutheast England	Southeast England	Southeast England	8.2	Sturnus_vulgaris	Sturnidae	Sturnidae	Sturnidae	Sturnidae	Sturnidae	Sturnidae	Sturnidae	AASturnidae	Sturnidae	Sturnidae	4	4	Adult	0	3	0	0	0	0	0	0	150
Spring	ASpring	Spring	Spring	Y	East England	East England	East England	East England	East England	East England	2.2	Sturnus_vulgaris	Sturnidae	Sturnidae	Sturnidae	Sturnidae	Sturnidae	Sturnidae	Sturnidae	AASturnidae	Sturnidae	Sturnidae	4	4	Juvenile	0	4	0	0	0	0	0	0	200
Spring	ASpring	Spring	Spring	Y	East England	East England	East England	East England	East England	East England	2.2	Sturnus_vulgaris	Sturnidae	Sturnidae	Sturnidae	Sturnidae	Sturnidae	Sturnidae	Sturnidae	AASturnidae	Sturnidae	Sturnidae	4	4	Juvenile	0	0	0	48	0	0	0	0	2400
Summer	Summer	ASummer	Summer	N	East England	East England	East England	East England	East England	East England	2.2	Sylvia_atricapilla	Sylviidae	Sylviidae	Sylviidae	Sylviidae	Sylviidae	Sylviidae	Sylviidae	Sylviidae	AASylviidae	Sylviidae	2	2	Adult	0	0	0	1	0	0	0	0	50
Summer	Summer	ASummer	Summer	N	East England	East England	East England	East England	East England	East England	2.2	Sylvia_atricapilla	Sylviidae	Sylviidae	Sylviidae	Sylviidae	Sylviidae	Sylviidae	Sylviidae	Sylviidae	AASylviidae	Sylviidae	2	2	Adult	0	0	0	0	0	0	15	0	750
Summer	Summer	ASummer	Summer	N	East England	East England	East England	East England	East England	East England	2.2	Sylvia_atricapilla	Sylviidae	Sylviidae	Sylviidae	Sylviidae	Sylviidae	Sylviidae	Sylviidae	Sylviidae	AASylviidae	Sylviidae	2	2	Juvenile	0	24	0	0	0	0	0	0	1200
Summer	Summer	ASummer	Summer	N	East England	East England	East England	East England	East England	East England	2.2	Sylvia_atricapilla	Sylviidae	Sylviidae	Sylviidae	Sylviidae	Sylviidae	Sylviidae	Sylviidae	Sylviidae	AASylviidae	Sylviidae	2	2	Juvenile	52	0	0	0	30	0	0	0	4100
Spring	ASpring	Spring	Spring	Y	East England	East England	East England	East England	East England	East England	2.2	Troglodytes_troglodytes	Troglodytidae	Troglodytidae	Troglodytidae	Troglodytidae	Troglodytidae	Troglodytidae	Troglodytidae	Troglodytidae	Troglodytidae	AATroglodytidae	3	1	Juvenile	40	0	0	0	0	0	0	0	2000
Spring	ASpring	Spring	Spring	Y	Southern Ireland	Southern Ireland	Southern Ireland	Southern Ireland	ASouthern Ireland	Southern Ireland	12.8	Turdus_merula	Turdidae	Turdidae	Turdidae	Turdidae	Turdidae	Turdidae	Turdidae	Turdidae	Turdidae	Turdidae	5	3	Adult	0	0	1	0	0	0	0	0	50
Autumn	Autumn	Autumn	Fall	Y	Northwest Wales	Northwest Wales	ANorthwest Wales	Northwest Wales	Northwest Wales	Northwest Wales	10.1	Turdus_merula	Turdidae	Turdidae	Turdidae	Turdidae	Turdidae	Turdidae	Turdidae	Turdidae	Turdidae	Turdidae	5	3	Juvenile	0	1	0	0	0	0	0	0	50
Autumn	Autumn	Autumn	Fall	Y	Northwest Wales	Northwest Wales	ANorthwest Wales	Northwest Wales	Northwest Wales	Northwest Wales	10.1	Turdus_iliacus	Turdidae	Turdidae	Turdidae	Turdidae	Turdidae	Turdidae	Turdidae	Turdidae	Turdidae	Turdidae	4	3	Adult	0	1	0	0	0	0	0	0	50
Winter	Winter	Winter	AWinter	Y	Northwest Wales	Northwest Wales	ANorthwest Wales	Northwest Wales	Northwest Wales	Northwest Wales	10.1	Turdus_iliacus	Turdidae	Turdidae	Turdidae	Turdidae	Turdidae	Turdidae	Turdidae	Turdidae	Turdidae	Turdidae	4	3	Juvenile	1	0	0	0	0	0	0	0	50
Winter	Winter	Winter	AWinter	Y	Southeast England	Southeast England	Southeast England	ASoutheast England	Southeast England	Southeast England	8.2	Turdus_iliacus	Turdidae	Turdidae	Turdidae	Turdidae	Turdidae	Turdidae	Turdidae	Turdidae	Turdidae	Turdidae	4	3	Juvenile	0	1	0	0	0	0	0	0	50
Autumn	Autumn	Autumn	Fall	Y	Northwest Wales	Northwest Wales	ANorthwest Wales	Northwest Wales	Northwest Wales	Northwest Wales	10.1	Turdus_merula	Turdidae	Turdidae	Turdidae	Turdidae	Turdidae	Turdidae	Turdidae	Turdidae	Turdidae	Turdidae	5	3	Juvenile	2	0	0	0	0	0	0	0	100
Autumn	Autumn	Autumn	Fall	Y	Northwest Wales	Northwest Wales	ANorthwest Wales	Northwest Wales	Northwest Wales	Northwest Wales	10.1	Turdus_iliacus	Turdidae	Turdidae	Turdidae	Turdidae	Turdidae	Turdidae	Turdidae	Turdidae	Turdidae	Turdidae	4	3	Juvenile	0	2	0	0	0	0	0	0	100
Autumn	Autumn	Autumn	Fall	Y	Northwest Wales	Northwest Wales	ANorthwest Wales	Northwest Wales	Northwest Wales	Northwest Wales	10.1	Turdus_iliacus	Turdidae	Turdidae	Turdidae	Turdidae	Turdidae	Turdidae	Turdidae	Turdidae	Turdidae	Turdidae	4	3	Adult	0	2	0	0	0	0	0	0	100
Autumn	Autumn	Autumn	Fall	Y	Northwest Wales	Northwest Wales	ANorthwest Wales	Northwest Wales	Northwest Wales	Northwest Wales	10.1	Turdus_iliacus	Turdidae	Turdidae	Turdidae	Turdidae	Turdidae	Turdidae	Turdidae	Turdidae	Turdidae	Turdidae	4	3	Juvenile	0	2	0	0	0	0	0	0	100
Winter	Winter	Winter	AWinter	Y	Northwest Wales	Northwest Wales	ANorthwest Wales	Northwest Wales	Northwest Wales	Northwest Wales	10.1	Turdus_philomelos	Turdidae	Turdidae	Turdidae	Turdidae	Turdidae	Turdidae	Turdidae	Turdidae	Turdidae	Turdidae	5	3	Adult	0	2	0	0	0	0	0	0	100
Autumn	Autumn	Autumn	Fall	Y	Northwest Wales	Northwest Wales	ANorthwest Wales	Northwest Wales	Northwest Wales	Northwest Wales	10.1	Turdus_merula	Turdidae	Turdidae	Turdidae	Turdidae	Turdidae	Turdidae	Turdidae	Turdidae	Turdidae	Turdidae	5	3	Adult	3	0	0	0	0	0	0	0	150
Summer	Summer	ASummer	Summer	Y	East England	East England	East England	East England	East England	East England	2.2	Turdus_philomelos	Turdidae	Turdidae	Turdidae	Turdidae	Turdidae	Turdidae	Turdidae	Turdidae	Turdidae	Turdidae	5	3	Juvenile	2	1	0	0	0	0	0	0	150
Autumn	Autumn	Autumn	Fall	Y	Northwest Wales	Northwest Wales	ANorthwest Wales	Northwest Wales	Northwest Wales	Northwest Wales	10.1	Turdus_merula	Turdidae	Turdidae	Turdidae	Turdidae	Turdidae	Turdidae	Turdidae	Turdidae	Turdidae	Turdidae	5	3	Adult	4	0	0	0	0	0	0	0	200
Autumn	Autumn	Autumn	Fall	Y	Northwest Wales	Northwest Wales	ANorthwest Wales	Northwest Wales	Northwest Wales	Northwest Wales	10.1	Turdus_iliacus	Turdidae	Turdidae	Turdidae	Turdidae	Turdidae	Turdidae	Turdidae	Turdidae	Turdidae	Turdidae	4	3	Juvenile	0	3	1	0	0	0	0	0	200
Summer	Summer	ASummer	Summer	Y	East England	East England	East England	East England	East England	East England	2.2	Turdus_philomelos	Turdidae	Turdidae	Turdidae	Turdidae	Turdidae	Turdidae	Turdidae	Turdidae	Turdidae	Turdidae	5	3	Juvenile	0	0	0	4	0	0	0	0	200
Winter	Winter	Winter	AWinter	Y	Northwest Wales	Northwest Wales	ANorthwest Wales	Northwest Wales	Northwest Wales	Northwest Wales	10.1	Turdus_iliacus	Turdidae	Turdidae	Turdidae	Turdidae	Turdidae	Turdidae	Turdidae	Turdidae	Turdidae	Turdidae	4	3	Adult	3	2	0	0	0	0	0	1	300
Autumn	Autumn	Autumn	Fall	Y	Northwest Wales	Northwest Wales	ANorthwest Wales	Northwest Wales	Northwest Wales	Northwest Wales	10.1	Turdus_iliacus	Turdidae	Turdidae	Turdidae	Turdidae	Turdidae	Turdidae	Turdidae	Turdidae	Turdidae	Turdidae	4	3	Adult	0	10	0	0	0	0	0	0	500
Spring	ASpring	Spring	Spring	Y	East England	East England	East England	East England	East England	East England	2.2	Turdus_merula	Turdidae	Turdidae	Turdidae	Turdidae	Turdidae	Turdidae	Turdidae	Turdidae	Turdidae	Turdidae	5	3	Adult	0	0	0	10	0	0	0	0	500
Summer	Summer	ASummer	Summer	N	East England	East England	East England	East England	East England	East England	2.2	Turdus_merula	Turdidae	Turdidae	Turdidae	Turdidae	Turdidae	Turdidae	Turdidae	Turdidae	Turdidae	Turdidae	5	3	Juvenile	0	0	0	10	0	0	0	0	500
Spring	ASpring	Spring	Spring	Y	East England	East England	East England	East England	East England	East England	2.2	Turdus_merula	Turdidae	Turdidae	Turdidae	Turdidae	Turdidae	Turdidae	Turdidae	Turdidae	Turdidae	Turdidae	5	3	Juvenile	0	3	0	24	0	1	0	0	1400
Autumn	Autumn	Autumn	Fall	Y	Northwest Wales	Northwest Wales	ANorthwest Wales	Northwest Wales	Northwest Wales	Northwest Wales	10.1	Turdus_merula	Turdidae	Turdidae	Turdidae	Turdidae	Turdidae	Turdidae	Turdidae	Turdidae	Turdidae	Turdidae	5	3	Juvenile	42	0	0	0	0	0	0	0	2100
Winter	Winter	Winter	AWinter	Y	Southwest England	Southwest England	Southwest England	Southwest England	Southwest England	ASouthwest England	7.7	Turdus_merula	Turdidae	Turdidae	Turdidae	Turdidae	Turdidae	Turdidae	Turdidae	Turdidae	Turdidae	Turdidae	5	3	Juvenile	0	24	16	0	0	1	0	2	2150
Autumn	Autumn	Autumn	Fall	Y	Northwest Wales	Northwest Wales	ANorthwest Wales	Northwest Wales	Northwest Wales	Northwest Wales	10.1	Turdus_merula	Turdidae	Turdidae	Turdidae	Turdidae	Turdidae	Turdidae	Turdidae	Turdidae	Turdidae	Turdidae	5	3	Juvenile	0	0	1	93	0	0	0	0	4700
Winter	Winter	Winter	AWinter	Y	Southern Ireland	Southern Ireland	Southern Ireland	Southern Ireland	ASouthern Ireland	Southern Ireland	12.8	Turdus_iliacus	Turdidae	Turdidae	Turdidae	Turdidae	Turdidae	Turdidae	Turdidae	Turdidae	Turdidae	Turdidae	4	3	Adult	0	1	11	1	0	0	9	75	4850
Spring	ASpring	Spring	Spring	Y	East England	East England	East England	East England	East England	East England	2.2	Turdus_merula	Turdidae	Turdidae	Turdidae	Turdidae	Turdidae	Turdidae	Turdidae	Turdidae	Turdidae	Turdidae	5	3	Juvenile	150	4	18	0	0	1	0	0	8650
Autumn	Autumn	Autumn	Fall	Y	Northwest Wales	Northwest Wales	ANorthwest Wales	Northwest Wales	Northwest Wales	Northwest Wales	10.1	Turdus_iliacus	Turdidae	Turdidae	Turdidae	Turdidae	Turdidae	Turdidae	Turdidae	Turdidae	Turdidae	Turdidae	4	3	Adult	0	60	0	0	0	0	0	192	12600
Autumn	Autumn	Autumn	Fall	Y	Northwest Wales	Northwest Wales	ANorthwest Wales	Northwest Wales	Northwest Wales	Northwest Wales	10.1	Turdus_iliacus	Turdidae	Turdidae	Turdidae	Turdidae	Turdidae	Turdidae	Turdidae	Turdidae	Turdidae	Turdidae	4	3	Juvenile	0	12	0	0	0	0	0	528	27000
Autumn	Autumn	Autumn	Fall	Y	Northwest Wales	Northwest Wales	ANorthwest Wales	Northwest Wales	Northwest Wales	Northwest Wales	10.1	Turdus_merula	Turdidae	Turdidae	Turdidae	Turdidae	Turdidae	Turdidae	Turdidae	Turdidae	Turdidae	Turdidae	5	3	Juvenile	1000	0	0	0	0	0	0	0	50000

## Sheet: Abundance v Genus
Season	SeasonB	SeasonC	Feeder	Geography	GeographyB	GeographyC	GeographyD	GeographyE	Ring	Species	Family	FamilyB	FamilyC	FamilyD	FamilyE	FamilyF	FamilyG	FamilyH	FamilyI	FamilyJ	HabDiv	DietDiv	AvgInterval	Age	Parasite	ParasiteB	ParasiteC	ParasiteD	ParasiteE	ParasiteF	ParasiteG	Abundance
Spring	ASpring	Spring	Y	Northwest England	ANorthwest England	Northwest England	Northwest England	Northwest England	ABA8226	Parus_caeruleus	Paridae	Paridae	Paridae	Paridae	Paridae	AAParidae	Paridae	Paridae	Paridae	Paridae	3	3	5.4	Adult	Isospora	Isospora	AIsospora	Isospora	Isospora	Isospora	Isospora	0
Spring	ASpring	Spring	Y	Northwest England	ANorthwest England	Northwest England	Northwest England	Northwest England	ABA8226	Parus_caeruleus	Paridae	Paridae	Paridae	Paridae	Paridae	AAParidae	Paridae	Paridae	Paridae	Paridae	3	3	5.4	Adult	Syngamus	Syngamus	Syngamus	Syngamus	Syngamus	ASyngamus	Syngamus	0
Spring	ASpring	Spring	Y	Northwest England	ANorthwest England	Northwest England	Northwest England	Northwest England	ABA8226	Parus_caeruleus	Paridae	Paridae	Paridae	Paridae	Paridae	AAParidae	Paridae	Paridae	Paridae	Paridae	3	3	5.4	Adult	Capillaria	Capillaria	Capillaria	Capillaria	Capillaria	Capillaria	Capillaria	0
Spring	ASpring	Spring	Y	Northwest England	ANorthwest England	Northwest England	Northwest England	Northwest England	ABA8226	Parus_caeruleus	Paridae	Paridae	Paridae	Paridae	Paridae	AAParidae	Paridae	Paridae	Paridae	Paridae	3	3	5.4	Adult	Porrocaecum	Porrocaecum	Porrocaecum	Porrocaecum	APorrocaecum	Porrocaecum	Porrocaecum	0
Spring	ASpring	Spring	Y	Northwest England	ANorthwest England	Northwest England	Northwest England	Northwest England	ABA8226	Parus_caeruleus	Paridae	Paridae	Paridae	Paridae	Paridae	AAParidae	Paridae	Paridae	Paridae	Paridae	3	3	5.4	Adult	Cestode	Cestode	Cestode	Cestode	Cestode	Cestode	ACestode	0
Spring	ASpring	Spring	Y	Northwest England	ANorthwest England	Northwest England	Northwest England	Northwest England	ABA8226	Parus_caeruleus	Paridae	Paridae	Paridae	Paridae	Paridae	AAParidae	Paridae	Paridae	Paridae	Paridae	3	3	5.4	Adult	Trematode	Trematode	Trematode	Trematode	Trematode	Trematode	Trematode	0
Spring	ASpring	Spring	Y	Northwest England	ANorthwest England	Northwest England	Northwest England	Northwest England	ABA8226	Parus_caeruleus	Paridae	Paridae	Paridae	Paridae	Paridae	AAParidae	Paridae	Paridae	Paridae	Paridae	3	3	5.4	Adult	Eimeria	AEimeria	Eimeria	Eimeria	Eimeria	Eimeria	Eimeria	0
Spring	ASpring	Spring	Y	Northwest England	ANorthwest England	Northwest England	Northwest England	Northwest England	ABA8226	Parus_caeruleus	Paridae	Paridae	Paridae	Paridae	Paridae	AAParidae	Paridae	Paridae	Paridae	Paridae	3	3	5.4	Adult	Monocystis	Monocystis	Monocystis	AMonocystis	Monocystis	Monocystis	Monocystis	0
Autumn	Autumn	Autumn	Y	Northwest England	ANorthwest England	Northwest England	Northwest England	Northwest England	ABD1036	Parus_caeruleus	Paridae	Paridae	Paridae	Paridae	Paridae	AAParidae	Paridae	Paridae	Paridae	Paridae	3	3	5.4	Adult	Isospora	Isospora	AIsospora	Isospora	Isospora	Isospora	Isospora	0
Autumn	Autumn	Autumn	Y	Northwest England	ANorthwest England	Northwest England	Northwest England	Northwest England	ABD1036	Parus_caeruleus	Paridae	Paridae	Paridae	Paridae	Paridae	AAParidae	Paridae	Paridae	Paridae	Paridae	3	3	5.4	Adult	Syngamus	Syngamus	Syngamus	Syngamus	Syngamus	ASyngamus	Syngamus	0
Autumn	Autumn	Autumn	Y	Northwest England	ANorthwest England	Northwest England	Northwest England	Northwest England	ABD1036	Parus_caeruleus	Paridae	Paridae	Paridae	Paridae	Paridae	AAParidae	Paridae	Paridae	Paridae	Paridae	3	3	5.4	Adult	Capillaria	Capillaria	Capillaria	Capillaria	Capillaria	Capillaria	Capillaria	0
Autumn	Autumn	Autumn	Y	Northwest England	ANorthwest England	Northwest England	Northwest England	Northwest England	ABD1036	Parus_caeruleus	Paridae	Paridae	Paridae	Paridae	Paridae	AAParidae	Paridae	Paridae	Paridae	Paridae	3	3	5.4	Adult	Porrocaecum	Porrocaecum	Porrocaecum	Porrocaecum	APorrocaecum	Porrocaecum	Porrocaecum	0
Autumn	Autumn	Autumn	Y	Northwest England	ANorthwest England	Northwest England	Northwest England	Northwest England	ABD1036	Parus_caeruleus	Paridae	Paridae	Paridae	Paridae	Paridae	AAParidae	Paridae	Paridae	Paridae	Paridae	3	3	5.4	Adult	Cestode	Cestode	Cestode	Cestode	Cestode	Cestode	ACestode	0
Autumn	Autumn	Autumn	Y	Northwest England	ANorthwest England	Northwest England	Northwest England	Northwest England	ABD1036	Parus_caeruleus	Paridae	Paridae	Paridae	Paridae	Paridae	AAParidae	Paridae	Paridae	Paridae	Paridae	3	3	5.4	Adult	Trematode	Trematode	Trematode	Trematode	Trematode	Trematode	Trematode	0
Autumn	Autumn	Autumn	Y	Northwest England	ANorthwest England	Northwest England	Northwest England	Northwest England	ABD1036	Parus_caeruleus	Paridae	Paridae	Paridae	Paridae	Paridae	AAParidae	Paridae	Paridae	Paridae	Paridae	3	3	5.4	Adult	Eimeria	AEimeria	Eimeria	Eimeria	Eimeria	Eimeria	Eimeria	0
Autumn	Autumn	Autumn	Y	Northwest England	ANorthwest England	Northwest England	Northwest England	Northwest England	ABD1036	Parus_caeruleus	Paridae	Paridae	Paridae	Paridae	Paridae	AAParidae	Paridae	Paridae	Paridae	Paridae	3	3	5.4	Adult	Monocystis	Monocystis	Monocystis	AMonocystis	Monocystis	Monocystis	Monocystis	0
Autumn	Autumn	Autumn	Y	Southwest England	Southwest England	Southwest England	Southwest England	Southwest England	AEE1208	Parus_caeruleus	Paridae	Paridae	Paridae	Paridae	Paridae	AAParidae	Paridae	Paridae	Paridae	Paridae	3	3	10.1	Adult	Isospora	Isospora	AIsospora	Isospora	Isospora	Isospora	Isospora	0
Autumn	Autumn	Autumn	Y	Southwest England	Southwest England	Southwest England	Southwest England	Southwest England	AEE1208	Parus_caeruleus	Paridae	Paridae	Paridae	Paridae	Paridae	AAParidae	Paridae	Paridae	Paridae	Paridae	3	3	10.1	Adult	Syngamus	Syngamus	Syngamus	Syngamus	Syngamus	ASyngamus	Syngamus	0
Autumn	Autumn	Autumn	Y	Southwest England	Southwest England	Southwest England	Southwest England	Southwest England	AEE1208	Parus_caeruleus	Paridae	Paridae	Paridae	Paridae	Paridae	AAParidae	Paridae	Paridae	Paridae	Paridae	3	3	10.1	Adult	Capillaria	Capillaria	Capillaria	Capillaria	Capillaria	Capillaria	Capillaria	0
Autumn	Autumn	Autumn	Y	Southwest England	Southwest England	Southwest England	Southwest England	Southwest England	AEE1208	Parus_caeruleus	Paridae	Paridae	Paridae	Paridae	Paridae	AAParidae	Paridae	Paridae	Paridae	Paridae	3	3	10.1	Adult	Porrocaecum	Porrocaecum	Porrocaecum	Porrocaecum	APorrocaecum	Porrocaecum	Porrocaecum	0
Autumn	Autumn	Autumn	Y	Southwest England	Southwest England	Southwest England	Southwest England	Southwest England	AEE1208	Parus_caeruleus	Paridae	Paridae	Paridae	Paridae	Paridae	AAParidae	Paridae	Paridae	Paridae	Paridae	3	3	10.1	Adult	Cestode	Cestode	Cestode	Cestode	Cestode	Cestode	ACestode	0
Autumn	Autumn	Autumn	Y	Southwest England	Southwest England	Southwest England	Southwest England	Southwest England	AEE1208	Parus_caeruleus	Paridae	Paridae	Paridae	Paridae	Paridae	AAParidae	Paridae	Paridae	Paridae	Paridae	3	3	10.1	Adult	Trematode	Trematode	Trematode	Trematode	Trematode	Trematode	Trematode	0
Autumn	Autumn	Autumn	Y	Southwest England	Southwest England	Southwest England	Southwest England	Southwest England	AEE1208	Parus_caeruleus	Paridae	Paridae	Paridae	Paridae	Paridae	AAParidae	Paridae	Paridae	Paridae	Paridae	3	3	10.1	Adult	Eimeria	AEimeria	Eimeria	Eimeria	Eimeria	Eimeria	Eimeria	0
Autumn	Autumn	Autumn	Y	Southwest England	Southwest England	Southwest England	Southwest England	Southwest England	AEE1208	Parus_caeruleus	Paridae	Paridae	Paridae	Paridae	Paridae	AAParidae	Paridae	Paridae	Paridae	Paridae	3	3	10.1	Adult	Monocystis	Monocystis	Monocystis	AMonocystis	Monocystis	Monocystis	Monocystis	0
Autumn	Autumn	Autumn	Y	Southwest England	Southwest England	Southwest England	Southwest England	Southwest England	AEE1612	Parus_caeruleus	Paridae	Paridae	Paridae	Paridae	Paridae	AAParidae	Paridae	Paridae	Paridae	Paridae	3	3	10.1	Adult	Isospora	Isospora	AIsospora	Isospora	Isospora	Isospora	Isospora	0
Autumn	Autumn	Autumn	Y	Southwest England	Southwest England	Southwest England	Southwest England	Southwest England	AEE1612	Parus_caeruleus	Paridae	Paridae	Paridae	Paridae	Paridae	AAParidae	Paridae	Paridae	Paridae	Paridae	3	3	10.1	Adult	Syngamus	Syngamus	Syngamus	Syngamus	Syngamus	ASyngamus	Syngamus	0
Autumn	Autumn	Autumn	Y	Southwest England	Southwest England	Southwest England	Southwest England	Southwest England	AEE1612	Parus_caeruleus	Paridae	Paridae	Paridae	Paridae	Paridae	AAParidae	Paridae	Paridae	Paridae	Paridae	3	3	10.1	Adult	Capillaria	Capillaria	Capillaria	Capillaria	Capillaria	Capillaria	Capillaria	0
Autumn	Autumn	Autumn	Y	Southwest England	Southwest England	Southwest England	Southwest England	Southwest England	AEE1612	Parus_caeruleus	Paridae	Paridae	Paridae	Paridae	Paridae	AAParidae	Paridae	Paridae	Paridae	Paridae	3	3	10.1	Adult	Porrocaecum	Porrocaecum	Porrocaecum	Porrocaecum	APorrocaecum	Porrocaecum	Porrocaecum	0
Autumn	Autumn	Autumn	Y	Southwest England	Southwest England	Southwest England	Southwest England	Southwest England	AEE1612	Parus_caeruleus	Paridae	Paridae	Paridae	Paridae	Paridae	AAParidae	Paridae	Paridae	Paridae	Paridae	3	3	10.1	Adult	Cestode	Cestode	Cestode	Cestode	Cestode	Cestode	ACestode	0
Autumn	Autumn	Autumn	Y	Southwest England	Southwest England	Southwest England	Southwest England	Southwest England	AEE1612	Parus_caeruleus	Paridae	Paridae	Paridae	Paridae	Paridae	AAParidae	Paridae	Paridae	Paridae	Paridae	3	3	10.1	Adult	Trematode	Trematode	Trematode	Trematode	Trematode	Trematode	Trematode	0
Autumn	Autumn	Autumn	Y	Southwest England	Southwest England	Southwest England	Southwest England	Southwest England	AEE1612	Parus_caeruleus	Paridae	Paridae	Paridae	Paridae	Paridae	AAParidae	Paridae	Paridae	Paridae	Paridae	3	3	10.1	Adult	Eimeria	AEimeria	Eimeria	Eimeria	Eimeria	Eimeria	Eimeria	0
Autumn	Autumn	Autumn	Y	Southwest England	Southwest England	Southwest England	Southwest England	Southwest England	AEE1612	Parus_caeruleus	Paridae	Paridae	Paridae	Paridae	Paridae	AAParidae	Paridae	Paridae	Paridae	Paridae	3	3	10.1	Adult	Monocystis	Monocystis	Monocystis	AMonocystis	Monocystis	Monocystis	Monocystis	0
Winter	Winter	Winter	Y	Southwest England	Southwest England	Southwest England	Southwest England	Southwest England	AEE2331	Carduelis_carduelis	Fringillidae	Fringillidae	Fringillidae	AAFringillidae	Fringillidae	Fringillidae	Fringillidae	Fringillidae	Fringillidae	Fringillidae	3	1	10.1	Adult	Isospora	Isospora	AIsospora	Isospora	Isospora	Isospora	Isospora	0
Winter	Winter	Winter	Y	Southwest England	Southwest England	Southwest England	Southwest England	Southwest England	AEE2331	Carduelis_carduelis	Fringillidae	Fringillidae	Fringillidae	AAFringillidae	Fringillidae	Fringillidae	Fringillidae	Fringillidae	Fringillidae	Fringillidae	3	1	10.1	Adult	Syngamus	Syngamus	Syngamus	Syngamus	Syngamus	ASyngamus	Syngamus	0
Winter	Winter	Winter	Y	Southwest England	Southwest England	Southwest England	Southwest England	Southwest England	AEE2331	Carduelis_carduelis	Fringillidae	Fringillidae	Fringillidae	AAFringillidae	Fringillidae	Fringillidae	Fringillidae	Fringillidae	Fringillidae	Fringillidae	3	1	10.1	Adult	Capillaria	Capillaria	Capillaria	Capillaria	Capillaria	Capillaria	Capillaria	0
Winter	Winter	Winter	Y	Southwest England	Southwest England	Southwest England	Southwest England	Southwest England	AEE2331	Carduelis_carduelis	Fringillidae	Fringillidae	Fringillidae	AAFringillidae	Fringillidae	Fringillidae	Fringillidae	Fringillidae	Fringillidae	Fringillidae	3	1	10.1	Adult	Porrocaecum	Porrocaecum	Porrocaecum	Porrocaecum	APorrocaecum	Porrocaecum	Porrocaecum	0
Winter	Winter	Winter	Y	Southwest England	Southwest England	Southwest England	Southwest England	Southwest England	AEE2331	Carduelis_carduelis	Fringillidae	Fringillidae	Fringillidae	AAFringillidae	Fringillidae	Fringillidae	Fringillidae	Fringillidae	Fringillidae	Fringillidae	3	1	10.1	Adult	Cestode	Cestode	Cestode	Cestode	Cestode	Cestode	ACestode	0
Winter	Winter	Winter	Y	Southwest England	Southwest England	Southwest England	Southwest England	Southwest England	AEE2331	Carduelis_carduelis	Fringillidae	Fringillidae	Fringillidae	AAFringillidae	Fringillidae	Fringillidae	Fringillidae	Fringillidae	Fringillidae	Fringillidae	3	1	10.1	Adult	Trematode	Trematode	Trematode	Trematode	Trematode	Trematode	Trematode	0
Winter	Winter	Winter	Y	Southwest England	Southwest England	Southwest England	Southwest England	Southwest England	AEE2331	Carduelis_carduelis	Fringillidae	Fringillidae	Fringillidae	AAFringillidae	Fringillidae	Fringillidae	Fringillidae	Fringillidae	Fringillidae	Fringillidae	3	1	10.1	Adult	Eimeria	AEimeria	Eimeria	Eimeria	Eimeria	Eimeria	Eimeria	0
Winter	Winter	Winter	Y	Southwest England	Southwest England	Southwest England	Southwest England	Southwest England	AEE2331	Carduelis_carduelis	Fringillidae	Fringillidae	Fringillidae	AAFringillidae	Fringillidae	Fringillidae	Fringillidae	Fringillidae	Fringillidae	Fringillidae	3	1	10.1	Adult	Monocystis	Monocystis	Monocystis	AMonocystis	Monocystis	Monocystis	Monocystis	0
Autumn	Autumn	Autumn	Y	Southwest England	Southwest England	Southwest England	Southwest England	Southwest England	AEE2451	Erithacus_rubecula	Muscicapidae	Muscicapidae	Muscicapidae	Muscicapidae	AAMuscicapidae	Muscicapidae	Muscicapidae	Muscicapidae	Muscicapidae	Muscicapidae	4	4	10.1	Adult	Isospora	Isospora	AIsospora	Isospora	Isospora	Isospora	Isospora	0
Autumn	Autumn	Autumn	Y	Southwest England	Southwest England	Southwest England	Southwest England	Southwest England	AEE2451	Erithacus_rubecula	Muscicapidae	Muscicapidae	Muscicapidae	Muscicapidae	AAMuscicapidae	Muscicapidae	Muscicapidae	Muscicapidae	Muscicapidae	Muscicapidae	4	4	10.1	Adult	Syngamus	Syngamus	Syngamus	Syngamus	Syngamus	ASyngamus	Syngamus	0
Autumn	Autumn	Autumn	Y	Southwest England	Southwest England	Southwest England	Southwest England	Southwest England	AEE2451	Erithacus_rubecula	Muscicapidae	Muscicapidae	Muscicapidae	Muscicapidae	AAMuscicapidae	Muscicapidae	Muscicapidae	Muscicapidae	Muscicapidae	Muscicapidae	4	4	10.1	Adult	Capillaria	Capillaria	Capillaria	Capillaria	Capillaria	Capillaria	Capillaria	0
Autumn	Autumn	Autumn	Y	Southwest England	Southwest England	Southwest England	Southwest England	Southwest England	AEE2451	Erithacus_rubecula	Muscicapidae	Muscicapidae	Muscicapidae	Muscicapidae	AAMuscicapidae	Muscicapidae	Muscicapidae	Muscicapidae	Muscicapidae	Muscicapidae	4	4	10.1	Adult	Porrocaecum	Porrocaecum	Porrocaecum	Porrocaecum	APorrocaecum	Porrocaecum	Porrocaecum	0
Autumn	Autumn	Autumn	Y	Southwest England	Southwest England	Southwest England	Southwest England	Southwest England	AEE2451	Erithacus_rubecula	Muscicapidae	Muscicapidae	Muscicapidae	Muscicapidae	AAMuscicapidae	Muscicapidae	Muscicapidae	Muscicapidae	Muscicapidae	Muscicapidae	4	4	10.1	Adult	Cestode	Cestode	Cestode	Cestode	Cestode	Cestode	ACestode	0
Autumn	Autumn	Autumn	Y	Southwest England	Southwest England	Southwest England	Southwest England	Southwest England	AEE2451	Erithacus_rubecula	Muscicapidae	Muscicapidae	Muscicapidae	Muscicapidae	AAMuscicapidae	Muscicapidae	Muscicapidae	Muscicapidae	Muscicapidae	Muscicapidae	4	4	10.1	Adult	Trematode	Trematode	Trematode	Trematode	Trematode	Trematode	Trematode	0
Autumn	Autumn	Autumn	Y	Southwest England	Southwest England	Southwest England	Southwest England	Southwest England	AEE2451	Erithacus_rubecula	Muscicapidae	Muscicapidae	Muscicapidae	Muscicapidae	AAMuscicapidae	Muscicapidae	Muscicapidae	Muscicapidae	Muscicapidae	Muscicapidae	4	4	10.1	Adult	Eimeria	AEimeria	Eimeria	Eimeria	Eimeria	Eimeria	Eimeria	0
Autumn	Autumn	Autumn	Y	Southwest England	Southwest England	Southwest England	Southwest England	Southwest England	AEE2451	Erithacus_rubecula	Muscicapidae	Muscicapidae	Muscicapidae	Muscicapidae	AAMuscicapidae	Muscicapidae	Muscicapidae	Muscicapidae	Muscicapidae	Muscicapidae	4	4	10.1	Adult	Monocystis	Monocystis	Monocystis	AMonocystis	Monocystis	Monocystis	Monocystis	0
Autumn	Autumn	Autumn	Y	Southwest England	Southwest England	Southwest England	Southwest England	Southwest England	AEE2791	Parus_caeruleus	Paridae	Paridae	Paridae	Paridae	Paridae	AAParidae	Paridae	Paridae	Paridae	Paridae	3	3	10.1	Adult	Isospora	Isospora	AIsospora	Isospora	Isospora	Isospora	Isospora	0
Autumn	Autumn	Autumn	Y	Southwest England	Southwest England	Southwest England	Southwest England	Southwest England	AEE2791	Parus_caeruleus	Paridae	Paridae	Paridae	Paridae	Paridae	AAParidae	Paridae	Paridae	Paridae	Paridae	3	3	10.1	Adult	Syngamus	Syngamus	Syngamus	Syngamus	Syngamus	ASyngamus	Syngamus	0
Autumn	Autumn	Autumn	Y	Southwest England	Southwest England	Southwest England	Southwest England	Southwest England	AEE2791	Parus_caeruleus	Paridae	Paridae	Paridae	Paridae	Paridae	AAParidae	Paridae	Paridae	Paridae	Paridae	3	3	10.1	Adult	Capillaria	Capillaria	Capillaria	Capillaria	Capillaria	Capillaria	Capillaria	0
Autumn	Autumn	Autumn	Y	Southwest England	Southwest England	Southwest England	Southwest England	Southwest England	AEE2791	Parus_caeruleus	Paridae	Paridae	Paridae	Paridae	Paridae	AAParidae	Paridae	Paridae	Paridae	Paridae	3	3	10.1	Adult	Porrocaecum	Porrocaecum	Porrocaecum	Porrocaecum	APorrocaecum	Porrocaecum	Porrocaecum	0
Autumn	Autumn	Autumn	Y	Southwest England	Southwest England	Southwest England	Southwest England	Southwest England	AEE2791	Parus_caeruleus	Paridae	Paridae	Paridae	Paridae	Paridae	AAParidae	Paridae	Paridae	Paridae	Paridae	3	3	10.1	Adult	Cestode	Cestode	Cestode	Cestode	Cestode	Cestode	ACestode	0
Autumn	Autumn	Autumn	Y	Southwest England	Southwest England	Southwest England	Southwest England	Southwest England	AEE2791	Parus_caeruleus	Paridae	Paridae	Paridae	Paridae	Paridae	AAParidae	Paridae	Paridae	Paridae	Paridae	3	3	10.1	Adult	Trematode	Trematode	Trematode	Trematode	Trematode	Trematode	Trematode	0
Autumn	Autumn	Autumn	Y	Southwest England	Southwest England	Southwest England	Southwest England	Southwest England	AEE2791	Parus_caeruleus	Paridae	Paridae	Paridae	Paridae	Paridae	AAParidae	Paridae	Paridae	Paridae	Paridae	3	3	10.1	Adult	Eimeria	AEimeria	Eimeria	Eimeria	Eimeria	Eimeria	Eimeria	0
Autumn	Autumn	Autumn	Y	Southwest England	Southwest England	Southwest England	Southwest England	Southwest England	AEE2791	Parus_caeruleus	Paridae	Paridae	Paridae	Paridae	Paridae	AAParidae	Paridae	Paridae	Paridae	Paridae	3	3	10.1	Adult	Monocystis	Monocystis	Monocystis	AMonocystis	Monocystis	Monocystis	Monocystis	0
Winter	Winter	Winter	Y	Southwest England	Southwest England	Southwest England	Southwest England	Southwest England	AEE2969	Parus_caeruleus	Paridae	Paridae	Paridae	Paridae	Paridae	AAParidae	Paridae	Paridae	Paridae	Paridae	3	3	10.1	Adult	Isospora	Isospora	AIsospora	Isospora	Isospora	Isospora	Isospora	0
Winter	Winter	Winter	Y	Southwest England	Southwest England	Southwest England	Southwest England	Southwest England	AEE2969	Parus_caeruleus	Paridae	Paridae	Paridae	Paridae	Paridae	AAParidae	Paridae	Paridae	Paridae	Paridae	3	3	10.1	Adult	Syngamus	Syngamus	Syngamus	Syngamus	Syngamus	ASyngamus	Syngamus	0
Winter	Winter	Winter	Y	Southwest England	Southwest England	Southwest England	Southwest England	Southwest England	AEE2969	Parus_caeruleus	Paridae	Paridae	Paridae	Paridae	Paridae	AAParidae	Paridae	Paridae	Paridae	Paridae	3	3	10.1	Adult	Capillaria	Capillaria	Capillaria	Capillaria	Capillaria	Capillaria	Capillaria	0
Winter	Winter	Winter	Y	Southwest England	Southwest England	Southwest England	Southwest England	Southwest England	AEE2969	Parus_caeruleus	Paridae	Paridae	Paridae	Paridae	Paridae	AAParidae	Paridae	Paridae	Paridae	Paridae	3	3	10.1	Adult	Porrocaecum	Porrocaecum	Porrocaecum	Porrocaecum	APorrocaecum	Porrocaecum	Porrocaecum	0
Winter	Winter	Winter	Y	Southwest England	Southwest England	Southwest England	Southwest England	Southwest England	AEE2969	Parus_caeruleus	Paridae	Paridae	Paridae	Paridae	Paridae	AAParidae	Paridae	Paridae	Paridae	Paridae	3	3	10.1	Adult	Cestode	Cestode	Cestode	Cestode	Cestode	Cestode	ACestode	0
Winter	Winter	Winter	Y	Southwest England	Southwest England	Southwest England	Southwest England	Southwest England	AEE2969	Parus_caeruleus	Paridae	Paridae	Paridae	Paridae	Paridae	AAParidae	Paridae	Paridae	Paridae	Paridae	3	3	10.1	Adult	Trematode	Trematode	Trematode	Trematode	Trematode	Trematode	Trematode	0
Winter	Winter	Winter	Y	Southwest England	Southwest England	Southwest England	Southwest England	Southwest England	AEE2969	Parus_caeruleus	Paridae	Paridae	Paridae	Paridae	Paridae	AAParidae	Paridae	Paridae	Paridae	Paridae	3	3	10.1	Adult	Eimeria	AEimeria	Eimeria	Eimeria	Eimeria	Eimeria	Eimeria	0
Winter	Winter	Winter	Y	Southwest England	Southwest England	Southwest England	Southwest England	Southwest England	AEE2969	Parus_caeruleus	Paridae	Paridae	Paridae	Paridae	Paridae	AAParidae	Paridae	Paridae	Paridae	Paridae	3	3	10.1	Adult	Monocystis	Monocystis	Monocystis	AMonocystis	Monocystis	Monocystis	Monocystis	0
Spring	ASpring	Spring	Y	East England	East England	East England	East England	East England	AEN4005	Parus_major	Paridae	Paridae	Paridae	Paridae	Paridae	AAParidae	Paridae	Paridae	Paridae	Paridae	4	3	2.2	Juvenile	Isospora	Isospora	AIsospora	Isospora	Isospora	Isospora	Isospora	0
Spring	ASpring	Spring	Y	East England	East England	East England	East England	East England	AEN4005	Parus_major	Paridae	Paridae	Paridae	Paridae	Paridae	AAParidae	Paridae	Paridae	Paridae	Paridae	4	3	2.2	Juvenile	Syngamus	Syngamus	Syngamus	Syngamus	Syngamus	ASyngamus	Syngamus	0
Spring	ASpring	Spring	Y	East England	East England	East England	East England	East England	AEN4005	Parus_major	Paridae	Paridae	Paridae	Paridae	Paridae	AAParidae	Paridae	Paridae	Paridae	Paridae	4	3	2.2	Juvenile	Capillaria	Capillaria	Capillaria	Capillaria	Capillaria	Capillaria	Capillaria	0
Spring	ASpring	Spring	Y	East England	East England	East England	East England	East England	AEN4005	Parus_major	Paridae	Paridae	Paridae	Paridae	Paridae	AAParidae	Paridae	Paridae	Paridae	Paridae	4	3	2.2	Juvenile	Porrocaecum	Porrocaecum	Porrocaecum	Porrocaecum	APorrocaecum	Porrocaecum	Porrocaecum	0
Spring	ASpring	Spring	Y	East England	East England	East England	East England	East England	AEN4005	Parus_major	Paridae	Paridae	Paridae	Paridae	Paridae	AAParidae	Paridae	Paridae	Paridae	Paridae	4	3	2.2	Juvenile	Cestode	Cestode	Cestode	Cestode	Cestode	Cestode	ACestode	0
Spring	ASpring	Spring	Y	East England	East England	East England	East England	East England	AEN4005	Parus_major	Paridae	Paridae	Paridae	Paridae	Paridae	AAParidae	Paridae	Paridae	Paridae	Paridae	4	3	2.2	Juvenile	Trematode	Trematode	Trematode	Trematode	Trematode	Trematode	Trematode	0
Spring	ASpring	Spring	Y	East England	East England	East England	East England	East England	AEN4005	Parus_major	Paridae	Paridae	Paridae	Paridae	Paridae	AAParidae	Paridae	Paridae	Paridae	Paridae	4	3	2.2	Juvenile	Eimeria	AEimeria	Eimeria	Eimeria	Eimeria	Eimeria	Eimeria	0
Spring	ASpring	Spring	Y	East England	East England	East England	East England	East England	AEN4005	Parus_major	Paridae	Paridae	Paridae	Paridae	Paridae	AAParidae	Paridae	Paridae	Paridae	Paridae	4	3	2.2	Juvenile	Monocystis	Monocystis	Monocystis	AMonocystis	Monocystis	Monocystis	Monocystis	0
Spring	ASpring	Spring	Y	East England	East England	East England	East England	East England	AEN4006	Parus_caeruleus	Paridae	Paridae	Paridae	Paridae	Paridae	AAParidae	Paridae	Paridae	Paridae	Paridae	3	3	2.2	Adult	Isospora	Isospora	AIsospora	Isospora	Isospora	Isospora	Isospora	0
Spring	ASpring	Spring	Y	East England	East England	East England	East England	East England	AEN4006	Parus_caeruleus	Paridae	Paridae	Paridae	Paridae	Paridae	AAParidae	Paridae	Paridae	Paridae	Paridae	3	3	2.2	Adult	Syngamus	Syngamus	Syngamus	Syngamus	Syngamus	ASyngamus	Syngamus	0
Spring	ASpring	Spring	Y	East England	East England	East England	East England	East England	AEN4006	Parus_caeruleus	Paridae	Paridae	Paridae	Paridae	Paridae	AAParidae	Paridae	Paridae	Paridae	Paridae	3	3	2.2	Adult	Capillaria	Capillaria	Capillaria	Capillaria	Capillaria	Capillaria	Capillaria	0
Spring	ASpring	Spring	Y	East England	East England	East England	East England	East England	AEN4006	Parus_caeruleus	Paridae	Paridae	Paridae	Paridae	Paridae	AAParidae	Paridae	Paridae	Paridae	Paridae	3	3	2.2	Adult	Porrocaecum	Porrocaecum	Porrocaecum	Porrocaecum	APorrocaecum	Porrocaecum	Porrocaecum	0
Spring	ASpring	Spring	Y	East England	East England	East England	East England	East England	AEN4006	Parus_caeruleus	Paridae	Paridae	Paridae	Paridae	Paridae	AAParidae	Paridae	Paridae	Paridae	Paridae	3	3	2.2	Adult	Cestode	Cestode	Cestode	Cestode	Cestode	Cestode	ACestode	0
Spring	ASpring	Spring	Y	East England	East England	East England	East England	East England	AEN4006	Parus_caeruleus	Paridae	Paridae	Paridae	Paridae	Paridae	AAParidae	Paridae	Paridae	Paridae	Paridae	3	3	2.2	Adult	Trematode	Trematode	Trematode	Trematode	Trematode	Trematode	Trematode	0
Spring	ASpring	Spring	Y	East England	East England	East England	East England	East England	AEN4006	Parus_caeruleus	Paridae	Paridae	Paridae	Paridae	Paridae	AAParidae	Paridae	Paridae	Paridae	Paridae	3	3	2.2	Adult	Eimeria	AEimeria	Eimeria	Eimeria	Eimeria	Eimeria	Eimeria	0
Spring	ASpring	Spring	Y	East England	East England	East England	East England	East England	AEN4006	Parus_caeruleus	Paridae	Paridae	Paridae	Paridae	Paridae	AAParidae	Paridae	Paridae	Paridae	Paridae	3	3	2.2	Adult	Monocystis	Monocystis	Monocystis	AMonocystis	Monocystis	Monocystis	Monocystis	0
Spring	ASpring	Spring	Y	East England	East England	East England	East England	East England	AEN4009	Carduelis_carduelis	Fringillidae	Fringillidae	Fringillidae	AAFringillidae	Fringillidae	Fringillidae	Fringillidae	Fringillidae	Fringillidae	Fringillidae	3	1	2.2	Juvenile	Isospora	Isospora	AIsospora	Isospora	Isospora	Isospora	Isospora	0
Spring	ASpring	Spring	Y	East England	East England	East England	East England	East England	AEN4009	Carduelis_carduelis	Fringillidae	Fringillidae	Fringillidae	AAFringillidae	Fringillidae	Fringillidae	Fringillidae	Fringillidae	Fringillidae	Fringillidae	3	1	2.2	Juvenile	Syngamus	Syngamus	Syngamus	Syngamus	Syngamus	ASyngamus	Syngamus	0
Spring	ASpring	Spring	Y	East England	East England	East England	East England	East England	AEN4009	Carduelis_carduelis	Fringillidae	Fringillidae	Fringillidae	AAFringillidae	Fringillidae	Fringillidae	Fringillidae	Fringillidae	Fringillidae	Fringillidae	3	1	2.2	Juvenile	Capillaria	Capillaria	Capillaria	Capillaria	Capillaria	Capillaria	Capillaria	0
Spring	ASpring	Spring	Y	East England	East England	East England	East England	East England	AEN4009	Carduelis_carduelis	Fringillidae	Fringillidae	Fringillidae	AAFringillidae	Fringillidae	Fringillidae	Fringillidae	Fringillidae	Fringillidae	Fringillidae	3	1	2.2	Juvenile	Porrocaecum	Porrocaecum	Porrocaecum	Porrocaecum	APorrocaecum	Porrocaecum	Porrocaecum	0
Spring	ASpring	Spring	Y	East England	East England	East England	East England	East England	AEN4009	Carduelis_carduelis	Fringillidae	Fringillidae	Fringillidae	AAFringillidae	Fringillidae	Fringillidae	Fringillidae	Fringillidae	Fringillidae	Fringillidae	3	1	2.2	Juvenile	Cestode	Cestode	Cestode	Cestode	Cestode	Cestode	ACestode	0
Spring	ASpring	Spring	Y	East England	East England	East England	East England	East England	AEN4009	Carduelis_carduelis	Fringillidae	Fringillidae	Fringillidae	AAFringillidae	Fringillidae	Fringillidae	Fringillidae	Fringillidae	Fringillidae	Fringillidae	3	1	2.2	Juvenile	Trematode	Trematode	Trematode	Trematode	Trematode	Trematode	Trematode	0
Spring	ASpring	Spring	Y	East England	East England	East England	East England	East England	AEN4009	Carduelis_carduelis	Fringillidae	Fringillidae	Fringillidae	AAFringillidae	Fringillidae	Fringillidae	Fringillidae	Fringillidae	Fringillidae	Fringillidae	3	1	2.2	Juvenile	Eimeria	AEimeria	Eimeria	Eimeria	Eimeria	Eimeria	Eimeria	0
Spring	ASpring	Spring	Y	East England	East England	East England	East England	East England	AEN4009	Carduelis_carduelis	Fringillidae	Fringillidae	Fringillidae	AAFringillidae	Fringillidae	Fringillidae	Fringillidae	Fringillidae	Fringillidae	Fringillidae	3	1	2.2	Juvenile	Monocystis	Monocystis	Monocystis	AMonocystis	Monocystis	Monocystis	Monocystis	0
Spring	ASpring	Spring	Y	East England	East England	East England	East England	East England	AEN4013	Erithacus_rubecula	Muscicapidae	Muscicapidae	Muscicapidae	Muscicapidae	AAMuscicapidae	Muscicapidae	Muscicapidae	Muscicapidae	Muscicapidae	Muscicapidae	4	4	2.2	Juvenile	Isospora	Isospora	AIsospora	Isospora	Isospora	Isospora	Isospora	0
Spring	ASpring	Spring	Y	East England	East England	East England	East England	East England	AEN4013	Erithacus_rubecula	Muscicapidae	Muscicapidae	Muscicapidae	Muscicapidae	AAMuscicapidae	Muscicapidae	Muscicapidae	Muscicapidae	Muscicapidae	Muscicapidae	4	4	2.2	Juvenile	Syngamus	Syngamus	Syngamus	Syngamus	Syngamus	ASyngamus	Syngamus	0
Spring	ASpring	Spring	Y	East England	East England	East England	East England	East England	AEN4013	Erithacus_rubecula	Muscicapidae	Muscicapidae	Muscicapidae	Muscicapidae	AAMuscicapidae	Muscicapidae	Muscicapidae	Muscicapidae	Muscicapidae	Muscicapidae	4	4	2.2	Juvenile	Capillaria	Capillaria	Capillaria	Capillaria	Capillaria	Capillaria	Capillaria	0
Spring	ASpring	Spring	Y	East England	East England	East England	East England	East England	AEN4013	Erithacus_rubecula	Muscicapidae	Muscicapidae	Muscicapidae	Muscicapidae	AAMuscicapidae	Muscicapidae	Muscicapidae	Muscicapidae	Muscicapidae	Muscicapidae	4	4	2.2	Juvenile	Porrocaecum	Porrocaecum	Porrocaecum	Porrocaecum	APorrocaecum	Porrocaecum	Porrocaecum	0
Spring	ASpring	Spring	Y	East England	East England	East England	East England	East England	AEN4013	Erithacus_rubecula	Muscicapidae	Muscicapidae	Muscicapidae	Muscicapidae	AAMuscicapidae	Muscicapidae	Muscicapidae	Muscicapidae	Muscicapidae	Muscicapidae	4	4	2.2	Juvenile	Cestode	Cestode	Cestode	Cestode	Cestode	Cestode	ACestode	0
Spring	ASpring	Spring	Y	East England	East England	East England	East England	East England	AEN4013	Erithacus_rubecula	Muscicapidae	Muscicapidae	Muscicapidae	Muscicapidae	AAMuscicapidae	Muscicapidae	Muscicapidae	Muscicapidae	Muscicapidae	Muscicapidae	4	4	2.2	Juvenile	Trematode	Trematode	Trematode	Trematode	Trematode	Trematode	Trematode	0
Spring	ASpring	Spring	Y	East England	East England	East England	East England	East England	AEN4013	Erithacus_rubecula	Muscicapidae	Muscicapidae	Muscicapidae	Muscicapidae	AAMuscicapidae	Muscicapidae	Muscicapidae	Muscicapidae	Muscicapidae	Muscicapidae	4	4	2.2	Juvenile	Eimeria	AEimeria	Eimeria	Eimeria	Eimeria	Eimeria	Eimeria	0
Spring	ASpring	Spring	Y	East England	East England	East England	East England	East England	AEN4013	Erithacus_rubecula	Muscicapidae	Muscicapidae	Muscicapidae	Muscicapidae	AAMuscicapidae	Muscicapidae	Muscicapidae	Muscicapidae	Muscicapidae	Muscicapidae	4	4	2.2	Juvenile	Monocystis	Monocystis	Monocystis	AMonocystis	Monocystis	Monocystis	Monocystis	0
Spring	ASpring	Spring	Y	East England	East England	East England	East England	East England	AEN4014	Sylvia_atricapilla	Sylviidae	Sylviidae	Sylviidae	Sylviidae	Sylviidae	Sylviidae	Sylviidae	Sylviidae	AASylviidae	Sylviidae	2	2	2.2	Juvenile	Isospora	Isospora	AIsospora	Isospora	Isospora	Isospora	Isospora	0
Spring	ASpring	Spring	Y	East England	East England	East England	East England	East England	AEN4014	Sylvia_atricapilla	Sylviidae	Sylviidae	Sylviidae	Sylviidae	Sylviidae	Sylviidae	Sylviidae	Sylviidae	AASylviidae	Sylviidae	2	2	2.2	Juvenile	Syngamus	Syngamus	Syngamus	Syngamus	Syngamus	ASyngamus	Syngamus	0
Spring	ASpring	Spring	Y	East England	East England	East England	East England	East England	AEN4014	Sylvia_atricapilla	Sylviidae	Sylviidae	Sylviidae	Sylviidae	Sylviidae	Sylviidae	Sylviidae	Sylviidae	AASylviidae	Sylviidae	2	2	2.2	Juvenile	Capillaria	Capillaria	Capillaria	Capillaria	Capillaria	Capillaria	Capillaria	0
Spring	ASpring	Spring	Y	East England	East England	East England	East England	East England	AEN4014	Sylvia_atricapilla	Sylviidae	Sylviidae	Sylviidae	Sylviidae	Sylviidae	Sylviidae	Sylviidae	Sylviidae	AASylviidae	Sylviidae	2	2	2.2	Juvenile	Porrocaecum	Porrocaecum	Porrocaecum	Porrocaecum	APorrocaecum	Porrocaecum	Porrocaecum	0
Spring	ASpring	Spring	Y	East England	East England	East England	East England	East England	AEN4014	Sylvia_atricapilla	Sylviidae	Sylviidae	Sylviidae	Sylviidae	Sylviidae	Sylviidae	Sylviidae	Sylviidae	AASylviidae	Sylviidae	2	2	2.2	Juvenile	Cestode	Cestode	Cestode	Cestode	Cestode	Cestode	ACestode	0
Spring	ASpring	Spring	Y	East England	East England	East England	East England	East England	AEN4014	Sylvia_atricapilla	Sylviidae	Sylviidae	Sylviidae	Sylviidae	Sylviidae	Sylviidae	Sylviidae	Sylviidae	AASylviidae	Sylviidae	2	2	2.2	Juvenile	Trematode	Trematode	Trematode	Trematode	Trematode	Trematode	Trematode	0
Spring	ASpring	Spring	Y	East England	East England	East England	East England	East England	AEN4014	Sylvia_atricapilla	Sylviidae	Sylviidae	Sylviidae	Sylviidae	Sylviidae	Sylviidae	Sylviidae	Sylviidae	AASylviidae	Sylviidae	2	2	2.2	Juvenile	Eimeria	AEimeria	Eimeria	Eimeria	Eimeria	Eimeria	Eimeria	0
Spring	ASpring	Spring	Y	East England	East England	East England	East England	East England	AEN4014	Sylvia_atricapilla	Sylviidae	Sylviidae	Sylviidae	Sylviidae	Sylviidae	Sylviidae	Sylviidae	Sylviidae	AASylviidae	Sylviidae	2	2	2.2	Juvenile	Monocystis	Monocystis	Monocystis	AMonocystis	Monocystis	Monocystis	Monocystis	0
Spring	ASpring	Spring	Y	East England	East England	East England	East England	East England	AEN4017	Sylvia_atricapilla	Sylviidae	Sylviidae	Sylviidae	Sylviidae	Sylviidae	Sylviidae	Sylviidae	Sylviidae	AASylviidae	Sylviidae	2	2	2.2	Juvenile	Isospora	Isospora	AIsospora	Isospora	Isospora	Isospora	Isospora	0
Spring	ASpring	Spring	Y	East England	East England	East England	East England	East England	AEN4017	Sylvia_atricapilla	Sylviidae	Sylviidae	Sylviidae	Sylviidae	Sylviidae	Sylviidae	Sylviidae	Sylviidae	AASylviidae	Sylviidae	2	2	2.2	Juvenile	Syngamus	Syngamus	Syngamus	Syngamus	Syngamus	ASyngamus	Syngamus	0
Spring	ASpring	Spring	Y	East England	East England	East England	East England	East England	AEN4017	Sylvia_atricapilla	Sylviidae	Sylviidae	Sylviidae	Sylviidae	Sylviidae	Sylviidae	Sylviidae	Sylviidae	AASylviidae	Sylviidae	2	2	2.2	Juvenile	Capillaria	Capillaria	Capillaria	Capillaria	Capillaria	Capillaria	Capillaria	0
Spring	ASpring	Spring	Y	East England	East England	East England	East England	East England	AEN4017	Sylvia_atricapilla	Sylviidae	Sylviidae	Sylviidae	Sylviidae	Sylviidae	Sylviidae	Sylviidae	Sylviidae	AASylviidae	Sylviidae	2	2	2.2	Juvenile	Porrocaecum	Porrocaecum	Porrocaecum	Porrocaecum	APorrocaecum	Porrocaecum	Porrocaecum	0
Spring	ASpring	Spring	Y	East England	East England	East England	East England	East England	AEN4017	Sylvia_atricapilla	Sylviidae	Sylviidae	Sylviidae	Sylviidae	Sylviidae	Sylviidae	Sylviidae	Sylviidae	AASylviidae	Sylviidae	2	2	2.2	Juvenile	Cestode	Cestode	Cestode	Cestode	Cestode	Cestode	ACestode	0
Spring	ASpring	Spring	Y	East England	East England	East England	East England	East England	AEN4017	Sylvia_atricapilla	Sylviidae	Sylviidae	Sylviidae	Sylviidae	Sylviidae	Sylviidae	Sylviidae	Sylviidae	AASylviidae	Sylviidae	2	2	2.2	Juvenile	Trematode	Trematode	Trematode	Trematode	Trematode	Trematode	Trematode	0
Spring	ASpring	Spring	Y	East England	East England	East England	East England	East England	AEN4017	Sylvia_atricapilla	Sylviidae	Sylviidae	Sylviidae	Sylviidae	Sylviidae	Sylviidae	Sylviidae	Sylviidae	AASylviidae	Sylviidae	2	2	2.2	Juvenile	Eimeria	AEimeria	Eimeria	Eimeria	Eimeria	Eimeria	Eimeria	0
Spring	ASpring	Spring	Y	East England	East England	East England	East England	East England	AEN4017	Sylvia_atricapilla	Sylviidae	Sylviidae	Sylviidae	Sylviidae	Sylviidae	Sylviidae	Sylviidae	Sylviidae	AASylviidae	Sylviidae	2	2	2.2	Juvenile	Monocystis	Monocystis	Monocystis	AMonocystis	Monocystis	Monocystis	Monocystis	0
Spring	ASpring	Spring	N	East England	East England	East England	East England	East England	AEN4019	Pyrrhula_pyrrhula	Fringillidae	Fringillidae	Fringillidae	AAFringillidae	Fringillidae	Fringillidae	Fringillidae	Fringillidae	Fringillidae	Fringillidae	2	3	2.2	Juvenile	Isospora	Isospora	AIsospora	Isospora	Isospora	Isospora	Isospora	0
Spring	ASpring	Spring	N	East England	East England	East England	East England	East England	AEN4019	Pyrrhula_pyrrhula	Fringillidae	Fringillidae	Fringillidae	AAFringillidae	Fringillidae	Fringillidae	Fringillidae	Fringillidae	Fringillidae	Fringillidae	2	3	2.2	Juvenile	Syngamus	Syngamus	Syngamus	Syngamus	Syngamus	ASyngamus	Syngamus	0
Spring	ASpring	Spring	N	East England	East England	East England	East England	East England	AEN4019	Pyrrhula_pyrrhula	Fringillidae	Fringillidae	Fringillidae	AAFringillidae	Fringillidae	Fringillidae	Fringillidae	Fringillidae	Fringillidae	Fringillidae	2	3	2.2	Juvenile	Capillaria	Capillaria	Capillaria	Capillaria	Capillaria	Capillaria	Capillaria	0
Spring	ASpring	Spring	N	East England	East England	East England	East England	East England	AEN4019	Pyrrhula_pyrrhula	Fringillidae	Fringillidae	Fringillidae	AAFringillidae	Fringillidae	Fringillidae	Fringillidae	Fringillidae	Fringillidae	Fringillidae	2	3	2.2	Juvenile	Porrocaecum	Porrocaecum	Porrocaecum	Porrocaecum	APorrocaecum	Porrocaecum	Porrocaecum	0
Spring	ASpring	Spring	N	East England	East England	East England	East England	East England	AEN4019	Pyrrhula_pyrrhula	Fringillidae	Fringillidae	Fringillidae	AAFringillidae	Fringillidae	Fringillidae	Fringillidae	Fringillidae	Fringillidae	Fringillidae	2	3	2.2	Juvenile	Cestode	Cestode	Cestode	Cestode	Cestode	Cestode	ACestode	0
Spring	ASpring	Spring	N	East England	East England	East England	East England	East England	AEN4019	Pyrrhula_pyrrhula	Fringillidae	Fringillidae	Fringillidae	AAFringillidae	Fringillidae	Fringillidae	Fringillidae	Fringillidae	Fringillidae	Fringillidae	2	3	2.2	Juvenile	Trematode	Trematode	Trematode	Trematode	Trematode	Trematode	Trematode	0
Spring	ASpring	Spring	N	East England	East England	East England	East England	East England	AEN4019	Pyrrhula_pyrrhula	Fringillidae	Fringillidae	Fringillidae	AAFringillidae	Fringillidae	Fringillidae	Fringillidae	Fringillidae	Fringillidae	Fringillidae	2	3	2.2	Juvenile	Eimeria	AEimeria	Eimeria	Eimeria	Eimeria	Eimeria	Eimeria	0
Spring	ASpring	Spring	N	East England	East England	East England	East England	East England	AEN4019	Pyrrhula_pyrrhula	Fringillidae	Fringillidae	Fringillidae	AAFringillidae	Fringillidae	Fringillidae	Fringillidae	Fringillidae	Fringillidae	Fringillidae	2	3	2.2	Juvenile	Monocystis	Monocystis	Monocystis	AMonocystis	Monocystis	Monocystis	Monocystis	0
Spring	ASpring	Spring	N	East England	East England	East England	East England	East England	AEN4020	Pyrrhula_pyrrhula	Fringillidae	Fringillidae	Fringillidae	AAFringillidae	Fringillidae	Fringillidae	Fringillidae	Fringillidae	Fringillidae	Fringillidae	2	3	2.2	Juvenile	Isospora	Isospora	AIsospora	Isospora	Isospora	Isospora	Isospora	0
Spring	ASpring	Spring	N	East England	East England	East England	East England	East England	AEN4020	Pyrrhula_pyrrhula	Fringillidae	Fringillidae	Fringillidae	AAFringillidae	Fringillidae	Fringillidae	Fringillidae	Fringillidae	Fringillidae	Fringillidae	2	3	2.2	Juvenile	Syngamus	Syngamus	Syngamus	Syngamus	Syngamus	ASyngamus	Syngamus	0
Spring	ASpring	Spring	N	East England	East England	East England	East England	East England	AEN4020	Pyrrhula_pyrrhula	Fringillidae	Fringillidae	Fringillidae	AAFringillidae	Fringillidae	Fringillidae	Fringillidae	Fringillidae	Fringillidae	Fringillidae	2	3	2.2	Juvenile	Capillaria	Capillaria	Capillaria	Capillaria	Capillaria	Capillaria	Capillaria	0
Spring	ASpring	Spring	N	East England	East England	East England	East England	East England	AEN4020	Pyrrhula_pyrrhula	Fringillidae	Fringillidae	Fringillidae	AAFringillidae	Fringillidae	Fringillidae	Fringillidae	Fringillidae	Fringillidae	Fringillidae	2	3	2.2	Juvenile	Porrocaecum	Porrocaecum	Porrocaecum	Porrocaecum	APorrocaecum	Porrocaecum	Porrocaecum	0
Spring	ASpring	Spring	N	East England	East England	East England	East England	East England	AEN4020	Pyrrhula_pyrrhula	Fringillidae	Fringillidae	Fringillidae	AAFringillidae	Fringillidae	Fringillidae	Fringillidae	Fringillidae	Fringillidae	Fringillidae	2	3	2.2	Juvenile	Cestode	Cestode	Cestode	Cestode	Cestode	Cestode	ACestode	0
Spring	ASpring	Spring	N	East England	East England	East England	East England	East England	AEN4020	Pyrrhula_pyrrhula	Fringillidae	Fringillidae	Fringillidae	AAFringillidae	Fringillidae	Fringillidae	Fringillidae	Fringillidae	Fringillidae	Fringillidae	2	3	2.2	Juvenile	Trematode	Trematode	Trematode	Trematode	Trematode	Trematode	Trematode	0
Spring	ASpring	Spring	N	East England	East England	East England	East England	East England	AEN4020	Pyrrhula_pyrrhula	Fringillidae	Fringillidae	Fringillidae	AAFringillidae	Fringillidae	Fringillidae	Fringillidae	Fringillidae	Fringillidae	Fringillidae	2	3	2.2	Juvenile	Eimeria	AEimeria	Eimeria	Eimeria	Eimeria	Eimeria	Eimeria	0
Spring	ASpring	Spring	N	East England	East England	East England	East England	East England	AEN4020	Pyrrhula_pyrrhula	Fringillidae	Fringillidae	Fringillidae	AAFringillidae	Fringillidae	Fringillidae	Fringillidae	Fringillidae	Fringillidae	Fringillidae	2	3	2.2	Juvenile	Monocystis	Monocystis	Monocystis	AMonocystis	Monocystis	Monocystis	Monocystis	0
Summer	Summer	ASummer	N	East England	East England	East England	East England	East England	AEN4021	Acrocephalus_schoenobaenus	Acrocephalidae	Acrocephalidae	Acrocephalidae	Acrocephalidae	Acrocephalidae	Acrocephalidae	Acrocephalidae	Acrocephalidae	Acrocephalidae	Acrocephalidae	4	1	2.2	Adult	Isospora	Isospora	AIsospora	Isospora	Isospora	Isospora	Isospora	0
Summer	Summer	ASummer	N	East England	East England	East England	East England	East England	AEN4021	Acrocephalus_schoenobaenus	Acrocephalidae	Acrocephalidae	Acrocephalidae	Acrocephalidae	Acrocephalidae	Acrocephalidae	Acrocephalidae	Acrocephalidae	Acrocephalidae	Acrocephalidae	4	1	2.2	Adult	Syngamus	Syngamus	Syngamus	Syngamus	Syngamus	ASyngamus	Syngamus	0
Summer	Summer	ASummer	N	East England	East England	East England	East England	East England	AEN4021	Acrocephalus_schoenobaenus	Acrocephalidae	Acrocephalidae	Acrocephalidae	Acrocephalidae	Acrocephalidae	Acrocephalidae	Acrocephalidae	Acrocephalidae	Acrocephalidae	Acrocephalidae	4	1	2.2	Adult	Capillaria	Capillaria	Capillaria	Capillaria	Capillaria	Capillaria	Capillaria	0
Summer	Summer	ASummer	N	East England	East England	East England	East England	East England	AEN4021	Acrocephalus_schoenobaenus	Acrocephalidae	Acrocephalidae	Acrocephalidae	Acrocephalidae	Acrocephalidae	Acrocephalidae	Acrocephalidae	Acrocephalidae	Acrocephalidae	Acrocephalidae	4	1	2.2	Adult	Porrocaecum	Porrocaecum	Porrocaecum	Porrocaecum	APorrocaecum	Porrocaecum	Porrocaecum	0
Summer	Summer	ASummer	N	East England	East England	East England	East England	East England	AEN4021	Acrocephalus_schoenobaenus	Acrocephalidae	Acrocephalidae	Acrocephalidae	Acrocephalidae	Acrocephalidae	Acrocephalidae	Acrocephalidae	Acrocephalidae	Acrocephalidae	Acrocephalidae	4	1	2.2	Adult	Cestode	Cestode	Cestode	Cestode	Cestode	Cestode	ACestode	0
Summer	Summer	ASummer	N	East England	East England	East England	East England	East England	AEN4021	Acrocephalus_schoenobaenus	Acrocephalidae	Acrocephalidae	Acrocephalidae	Acrocephalidae	Acrocephalidae	Acrocephalidae	Acrocephalidae	Acrocephalidae	Acrocephalidae	Acrocephalidae	4	1	2.2	Adult	Trematode	Trematode	Trematode	Trematode	Trematode	Trematode	Trematode	0
Summer	Summer	ASummer	N	East England	East England	East England	East England	East England	AEN4021	Acrocephalus_schoenobaenus	Acrocephalidae	Acrocephalidae	Acrocephalidae	Acrocephalidae	Acrocephalidae	Acrocephalidae	Acrocephalidae	Acrocephalidae	Acrocephalidae	Acrocephalidae	4	1	2.2	Adult	Eimeria	AEimeria	Eimeria	Eimeria	Eimeria	Eimeria	Eimeria	0
Summer	Summer	ASummer	N	East England	East England	East England	East England	East England	AEN4021	Acrocephalus_schoenobaenus	Acrocephalidae	Acrocephalidae	Acrocephalidae	Acrocephalidae	Acrocephalidae	Acrocephalidae	Acrocephalidae	Acrocephalidae	Acrocephalidae	Acrocephalidae	4	1	2.2	Adult	Monocystis	Monocystis	Monocystis	AMonocystis	Monocystis	Monocystis	Monocystis	0
Spring	ASpring	Spring	Y	East England	East England	East England	East England	East England	AEN4023	Carduelis_carduelis	Fringillidae	Fringillidae	Fringillidae	AAFringillidae	Fringillidae	Fringillidae	Fringillidae	Fringillidae	Fringillidae	Fringillidae	3	1	2.2	Juvenile	Isospora	Isospora	AIsospora	Isospora	Isospora	Isospora	Isospora	0
Spring	ASpring	Spring	Y	East England	East England	East England	East England	East England	AEN4023	Carduelis_carduelis	Fringillidae	Fringillidae	Fringillidae	AAFringillidae	Fringillidae	Fringillidae	Fringillidae	Fringillidae	Fringillidae	Fringillidae	3	1	2.2	Juvenile	Syngamus	Syngamus	Syngamus	Syngamus	Syngamus	ASyngamus	Syngamus	0
Spring	ASpring	Spring	Y	East England	East England	East England	East England	East England	AEN4023	Carduelis_carduelis	Fringillidae	Fringillidae	Fringillidae	AAFringillidae	Fringillidae	Fringillidae	Fringillidae	Fringillidae	Fringillidae	Fringillidae	3	1	2.2	Juvenile	Capillaria	Capillaria	Capillaria	Capillaria	Capillaria	Capillaria	Capillaria	0
Spring	ASpring	Spring	Y	East England	East England	East England	East England	East England	AEN4023	Carduelis_carduelis	Fringillidae	Fringillidae	Fringillidae	AAFringillidae	Fringillidae	Fringillidae	Fringillidae	Fringillidae	Fringillidae	Fringillidae	3	1	2.2	Juvenile	Porrocaecum	Porrocaecum	Porrocaecum	Porrocaecum	APorrocaecum	Porrocaecum	Porrocaecum	0
Spring	ASpring	Spring	Y	East England	East England	East England	East England	East England	AEN4023	Carduelis_carduelis	Fringillidae	Fringillidae	Fringillidae	AAFringillidae	Fringillidae	Fringillidae	Fringillidae	Fringillidae	Fringillidae	Fringillidae	3	1	2.2	Juvenile	Cestode	Cestode	Cestode	Cestode	Cestode	Cestode	ACestode	0
Spring	ASpring	Spring	Y	East England	East England	East England	East England	East England	AEN4023	Carduelis_carduelis	Fringillidae	Fringillidae	Fringillidae	AAFringillidae	Fringillidae	Fringillidae	Fringillidae	Fringillidae	Fringillidae	Fringillidae	3	1	2.2	Juvenile	Trematode	Trematode	Trematode	Trematode	Trematode	Trematode	Trematode	0
Spring	ASpring	Spring	Y	East England	East England	East England	East England	East England	AEN4023	Carduelis_carduelis	Fringillidae	Fringillidae	Fringillidae	AAFringillidae	Fringillidae	Fringillidae	Fringillidae	Fringillidae	Fringillidae	Fringillidae	3	1	2.2	Juvenile	Eimeria	AEimeria	Eimeria	Eimeria	Eimeria	Eimeria	Eimeria	0
Spring	ASpring	Spring	Y	East England	East England	East England	East England	East England	AEN4023	Carduelis_carduelis	Fringillidae	Fringillidae	Fringillidae	AAFringillidae	Fringillidae	Fringillidae	Fringillidae	Fringillidae	Fringillidae	Fringillidae	3	1	2.2	Juvenile	Monocystis	Monocystis	Monocystis	AMonocystis	Monocystis	Monocystis	Monocystis	0
Spring	ASpring	Spring	Y	East England	East England	East England	East England	East England	AEN4024	Erithacus_rubecula	Muscicapidae	Muscicapidae	Muscicapidae	Muscicapidae	AAMuscicapidae	Muscicapidae	Muscicapidae	Muscicapidae	Muscicapidae	Muscicapidae	4	4	2.2	Adult	Isospora	Isospora	AIsospora	Isospora	Isospora	Isospora	Isospora	0
Spring	ASpring	Spring	Y	East England	East England	East England	East England	East England	AEN4024	Erithacus_rubecula	Muscicapidae	Muscicapidae	Muscicapidae	Muscicapidae	AAMuscicapidae	Muscicapidae	Muscicapidae	Muscicapidae	Muscicapidae	Muscicapidae	4	4	2.2	Adult	Syngamus	Syngamus	Syngamus	Syngamus	Syngamus	ASyngamus	Syngamus	0
Spring	ASpring	Spring	Y	East England	East England	East England	East England	East England	AEN4024	Erithacus_rubecula	Muscicapidae	Muscicapidae	Muscicapidae	Muscicapidae	AAMuscicapidae	Muscicapidae	Muscicapidae	Muscicapidae	Muscicapidae	Muscicapidae	4	4	2.2	Adult	Capillaria	Capillaria	Capillaria	Capillaria	Capillaria	Capillaria	Capillaria	0
Spring	ASpring	Spring	Y	East England	East England	East England	East England	East England	AEN4024	Erithacus_rubecula	Muscicapidae	Muscicapidae	Muscicapidae	Muscicapidae	AAMuscicapidae	Muscicapidae	Muscicapidae	Muscicapidae	Muscicapidae	Muscicapidae	4	4	2.2	Adult	Porrocaecum	Porrocaecum	Porrocaecum	Porrocaecum	APorrocaecum	Porrocaecum	Porrocaecum	0
Spring	ASpring	Spring	Y	East England	East England	East England	East England	East England	AEN4024	Erithacus_rubecula	Muscicapidae	Muscicapidae	Muscicapidae	Muscicapidae	AAMuscicapidae	Muscicapidae	Muscicapidae	Muscicapidae	Muscicapidae	Muscicapidae	4	4	2.2	Adult	Cestode	Cestode	Cestode	Cestode	Cestode	Cestode	ACestode	0
Spring	ASpring	Spring	Y	East England	East England	East England	East England	East England	AEN4024	Erithacus_rubecula	Muscicapidae	Muscicapidae	Muscicapidae	Muscicapidae	AAMuscicapidae	Muscicapidae	Muscicapidae	Muscicapidae	Muscicapidae	Muscicapidae	4	4	2.2	Adult	Trematode	Trematode	Trematode	Trematode	Trematode	Trematode	Trematode	0
Spring	ASpring	Spring	Y	East England	East England	East England	East England	East England	AEN4024	Erithacus_rubecula	Muscicapidae	Muscicapidae	Muscicapidae	Muscicapidae	AAMuscicapidae	Muscicapidae	Muscicapidae	Muscicapidae	Muscicapidae	Muscicapidae	4	4	2.2	Adult	Eimeria	AEimeria	Eimeria	Eimeria	Eimeria	Eimeria	Eimeria	0
Spring	ASpring	Spring	Y	East England	East England	East England	East England	East England	AEN4024	Erithacus_rubecula	Muscicapidae	Muscicapidae	Muscicapidae	Muscicapidae	AAMuscicapidae	Muscicapidae	Muscicapidae	Muscicapidae	Muscicapidae	Muscicapidae	4	4	2.2	Adult	Monocystis	Monocystis	Monocystis	AMonocystis	Monocystis	Monocystis	Monocystis	0
Summer	Summer	AASummer	Y	East_England	East_England	East_England	East_England	East_England	AEN4024	Erithacus_rubecula	Muscicapidae	Muscicapidae	Muscicapidae	Muscicapidae	AAMuscicapidae	Muscicapidae	Muscicapidae	Muscicapidae	Muscicapidae	Muscicapidae	4	4	2.2	Adult	Isospora	Isospora	AIsospora	Isospora	Isospora	Isospora	Isospora	0
Summer	Summer	AASummer	Y	East_England	East_England	East_England	East_England	East_England	AEN4024	Erithacus_rubecula	Muscicapidae	Muscicapidae	Muscicapidae	Muscicapidae	AAMuscicapidae	Muscicapidae	Muscicapidae	Muscicapidae	Muscicapidae	Muscicapidae	4	4	2.2	Adult	Syngamus	Syngamus	Syngamus	Syngamus	Syngamus	ASyngamus	Syngamus	200
Summer	Summer	AASummer	Y	East_England	East_England	East_England	East_England	East_England	AEN4024	Erithacus_rubecula	Muscicapidae	Muscicapidae	Muscicapidae	Muscicapidae	AAMuscicapidae	Muscicapidae	Muscicapidae	Muscicapidae	Muscicapidae	Muscicapidae	4	4	2.2	Adult	Capillaria	Capillaria	Capillaria	Capillaria	Capillaria	Capillaria	Capillaria	0
Summer	Summer	AASummer	Y	East_England	East_England	East_England	East_England	East_England	AEN4024	Erithacus_rubecula	Muscicapidae	Muscicapidae	Muscicapidae	Muscicapidae	AAMuscicapidae	Muscicapidae	Muscicapidae	Muscicapidae	Muscicapidae	Muscicapidae	4	4	2.2	Adult	Porrocaecum	Porrocaecum	Porrocaecum	Porrocaecum	APorrocaecum	Porrocaecum	Porrocaecum	0
Summer	Summer	AASummer	Y	East_England	East_England	East_England	East_England	East_England	AEN4024	Erithacus_rubecula	Muscicapidae	Muscicapidae	Muscicapidae	Muscicapidae	AAMuscicapidae	Muscicapidae	Muscicapidae	Muscicapidae	Muscicapidae	Muscicapidae	4	4	2.2	Adult	Cestode	Cestode	Cestode	Cestode	Cestode	Cestode	ACestode	0
Summer	Summer	AASummer	Y	East_England	East_England	East_England	East_England	East_England	AEN4024	Erithacus_rubecula	Muscicapidae	Muscicapidae	Muscicapidae	Muscicapidae	AAMuscicapidae	Muscicapidae	Muscicapidae	Muscicapidae	Muscicapidae	Muscicapidae	4	4	2.2	Adult	Trematode	Trematode	Trematode	Trematode	Trematode	Trematode	Trematode	0
Summer	Summer	AASummer	Y	East_England	East_England	East_England	East_England	East_England	AEN4024	Erithacus_rubecula	Muscicapidae	Muscicapidae	Muscicapidae	Muscicapidae	AAMuscicapidae	Muscicapidae	Muscicapidae	Muscicapidae	Muscicapidae	Muscicapidae	4	4	2.2	Adult	Eimeria	AEimeria	Eimeria	Eimeria	Eimeria	Eimeria	Eimeria	0
Summer	Summer	AASummer	Y	East_England	East_England	East_England	East_England	East_England	AEN4024	Erithacus_rubecula	Muscicapidae	Muscicapidae	Muscicapidae	Muscicapidae	AAMuscicapidae	Muscicapidae	Muscicapidae	Muscicapidae	Muscicapidae	Muscicapidae	4	4	2.2	Adult	Monocystis	Monocystis	Monocystis	AMonocystis	Monocystis	Monocystis	Monocystis	0
Summer	Summer	AASummer	Y	East_England	East_England	East_England	East_England	East_England	AEN4026	Emberiza_citrinella	Emberizidae	Emberizidae	AAEmberizidae	Emberizidae	Emberizidae	Emberizidae	Emberizidae	Emberizidae	Emberizidae	Emberizidae	3	3	2.2	Juvenile	Isospora	Isospora	AIsospora	Isospora	Isospora	Isospora	Isospora	50
Summer	Summer	AASummer	Y	East_England	East_England	East_England	East_England	East_England	AEN4026	Emberiza_citrinella	Emberizidae	Emberizidae	AAEmberizidae	Emberizidae	Emberizidae	Emberizidae	Emberizidae	Emberizidae	Emberizidae	Emberizidae	3	3	2.2	Juvenile	Syngamus	Syngamus	Syngamus	Syngamus	Syngamus	ASyngamus	Syngamus	0
Summer	Summer	AASummer	Y	East_England	East_England	East_England	East_England	East_England	AEN4026	Emberiza_citrinella	Emberizidae	Emberizidae	AAEmberizidae	Emberizidae	Emberizidae	Emberizidae	Emberizidae	Emberizidae	Emberizidae	Emberizidae	3	3	2.2	Juvenile	Capillaria	Capillaria	Capillaria	Capillaria	Capillaria	Capillaria	Capillaria	0
Summer	Summer	AASummer	Y	East_England	East_England	East_England	East_England	East_England	AEN4026	Emberiza_citrinella	Emberizidae	Emberizidae	AAEmberizidae	Emberizidae	Emberizidae	Emberizidae	Emberizidae	Emberizidae	Emberizidae	Emberizidae	3	3	2.2	Juvenile	Porrocaecum	Porrocaecum	Porrocaecum	Porrocaecum	APorrocaecum	Porrocaecum	Porrocaecum	0
Summer	Summer	AASummer	Y	East_England	East_England	East_England	East_England	East_England	AEN4026	Emberiza_citrinella	Emberizidae	Emberizidae	AAEmberizidae	Emberizidae	Emberizidae	Emberizidae	Emberizidae	Emberizidae	Emberizidae	Emberizidae	3	3	2.2	Juvenile	Cestode	Cestode	Cestode	Cestode	Cestode	Cestode	ACestode	0
Summer	Summer	AASummer	Y	East_England	East_England	East_England	East_England	East_England	AEN4026	Emberiza_citrinella	Emberizidae	Emberizidae	AAEmberizidae	Emberizidae	Emberizidae	Emberizidae	Emberizidae	Emberizidae	Emberizidae	Emberizidae	3	3	2.2	Juvenile	Trematode	Trematode	Trematode	Trematode	Trematode	Trematode	Trematode	0
Summer	Summer	AASummer	Y	East_England	East_England	East_England	East_England	East_England	AEN4026	Emberiza_citrinella	Emberizidae	Emberizidae	AAEmberizidae	Emberizidae	Emberizidae	Emberizidae	Emberizidae	Emberizidae	Emberizidae	Emberizidae	3	3	2.2	Juvenile	Eimeria	AEimeria	Eimeria	Eimeria	Eimeria	Eimeria	Eimeria	0
Summer	Summer	AASummer	Y	East_England	East_England	East_England	East_England	East_England	AEN4026	Emberiza_citrinella	Emberizidae	Emberizidae	AAEmberizidae	Emberizidae	Emberizidae	Emberizidae	Emberizidae	Emberizidae	Emberizidae	Emberizidae	3	3	2.2	Juvenile	Monocystis	Monocystis	Monocystis	AMonocystis	Monocystis	Monocystis	Monocystis	0
Summer	Summer	ASummer	N	East England	East England	East England	East England	East England	AEN4028	Acrocephalus_scirpaceus	Acrocephalidae	Acrocephalidae	Acrocephalidae	Acrocephalidae	Acrocephalidae	Acrocephalidae	Acrocephalidae	Acrocephalidae	Acrocephalidae	Acrocephalidae	2	2	2.2	Adult	Isospora	Isospora	AIsospora	Isospora	Isospora	Isospora	Isospora	0
Summer	Summer	ASummer	N	East England	East England	East England	East England	East England	AEN4028	Acrocephalus_scirpaceus	Acrocephalidae	Acrocephalidae	Acrocephalidae	Acrocephalidae	Acrocephalidae	Acrocephalidae	Acrocephalidae	Acrocephalidae	Acrocephalidae	Acrocephalidae	2	2	2.2	Adult	Syngamus	Syngamus	Syngamus	Syngamus	Syngamus	ASyngamus	Syngamus	0
Summer	Summer	ASummer	N	East England	East England	East England	East England	East England	AEN4028	Acrocephalus_scirpaceus	Acrocephalidae	Acrocephalidae	Acrocephalidae	Acrocephalidae	Acrocephalidae	Acrocephalidae	Acrocephalidae	Acrocephalidae	Acrocephalidae	Acrocephalidae	2	2	2.2	Adult	Capillaria	Capillaria	Capillaria	Capillaria	Capillaria	Capillaria	Capillaria	0
Summer	Summer	ASummer	N	East England	East England	East England	East England	East England	AEN4028	Acrocephalus_scirpaceus	Acrocephalidae	Acrocephalidae	Acrocephalidae	Acrocephalidae	Acrocephalidae	Acrocephalidae	Acrocephalidae	Acrocephalidae	Acrocephalidae	Acrocephalidae	2	2	2.2	Adult	Porrocaecum	Porrocaecum	Porrocaecum	Porrocaecum	APorrocaecum	Porrocaecum	Porrocaecum	0
Summer	Summer	ASummer	N	East England	East England	East England	East England	East England	AEN4028	Acrocephalus_scirpaceus	Acrocephalidae	Acrocephalidae	Acrocephalidae	Acrocephalidae	Acrocephalidae	Acrocephalidae	Acrocephalidae	Acrocephalidae	Acrocephalidae	Acrocephalidae	2	2	2.2	Adult	Cestode	Cestode	Cestode	Cestode	Cestode	Cestode	ACestode	0
Summer	Summer	ASummer	N	East England	East England	East England	East England	East England	AEN4028	Acrocephalus_scirpaceus	Acrocephalidae	Acrocephalidae	Acrocephalidae	Acrocephalidae	Acrocephalidae	Acrocephalidae	Acrocephalidae	Acrocephalidae	Acrocephalidae	Acrocephalidae	2	2	2.2	Adult	Trematode	Trematode	Trematode	Trematode	Trematode	Trematode	Trematode	0
Summer	Summer	ASummer	N	East England	East England	East England	East England	East England	AEN4028	Acrocephalus_scirpaceus	Acrocephalidae	Acrocephalidae	Acrocephalidae	Acrocephalidae	Acrocephalidae	Acrocephalidae	Acrocephalidae	Acrocephalidae	Acrocephalidae	Acrocephalidae	2	2	2.2	Adult	Eimeria	AEimeria	Eimeria	Eimeria	Eimeria	Eimeria	Eimeria	0
Summer	Summer	ASummer	N	East England	East England	East England	East England	East England	AEN4028	Acrocephalus_scirpaceus	Acrocephalidae	Acrocephalidae	Acrocephalidae	Acrocephalidae	Acrocephalidae	Acrocephalidae	Acrocephalidae	Acrocephalidae	Acrocephalidae	Acrocephalidae	2	2	2.2	Adult	Monocystis	Monocystis	Monocystis	AMonocystis	Monocystis	Monocystis	Monocystis	0
Summer	Summer	AASummer	N	East_England	East_England	East_England	East_England	East_England	AEN4029	Sylvia_atricapilla	Sylviidae	Sylviidae	Sylviidae	Sylviidae	Sylviidae	Sylviidae	Sylviidae	Sylviidae	AASylviidae	Sylviidae	2	2	2.2	Juvenile	Isospora	Isospora	AIsospora	Isospora	Isospora	Isospora	Isospora	0
Summer	Summer	AASummer	N	East_England	East_England	East_England	East_England	East_England	AEN4029	Sylvia_atricapilla	Sylviidae	Sylviidae	Sylviidae	Sylviidae	Sylviidae	Sylviidae	Sylviidae	Sylviidae	AASylviidae	Sylviidae	2	2	2.2	Juvenile	Syngamus	Syngamus	Syngamus	Syngamus	Syngamus	ASyngamus	Syngamus	1200
Summer	Summer	AASummer	N	East_England	East_England	East_England	East_England	East_England	AEN4029	Sylvia_atricapilla	Sylviidae	Sylviidae	Sylviidae	Sylviidae	Sylviidae	Sylviidae	Sylviidae	Sylviidae	AASylviidae	Sylviidae	2	2	2.2	Juvenile	Capillaria	Capillaria	Capillaria	Capillaria	Capillaria	Capillaria	Capillaria	0
Summer	Summer	AASummer	N	East_England	East_England	East_England	East_England	East_England	AEN4029	Sylvia_atricapilla	Sylviidae	Sylviidae	Sylviidae	Sylviidae	Sylviidae	Sylviidae	Sylviidae	Sylviidae	AASylviidae	Sylviidae	2	2	2.2	Juvenile	Porrocaecum	Porrocaecum	Porrocaecum	Porrocaecum	APorrocaecum	Porrocaecum	Porrocaecum	0
Summer	Summer	AASummer	N	East_England	East_England	East_England	East_England	East_England	AEN4029	Sylvia_atricapilla	Sylviidae	Sylviidae	Sylviidae	Sylviidae	Sylviidae	Sylviidae	Sylviidae	Sylviidae	AASylviidae	Sylviidae	2	2	2.2	Juvenile	Cestode	Cestode	Cestode	Cestode	Cestode	Cestode	ACestode	0
Summer	Summer	AASummer	N	East_England	East_England	East_England	East_England	East_England	AEN4029	Sylvia_atricapilla	Sylviidae	Sylviidae	Sylviidae	Sylviidae	Sylviidae	Sylviidae	Sylviidae	Sylviidae	AASylviidae	Sylviidae	2	2	2.2	Juvenile	Trematode	Trematode	Trematode	Trematode	Trematode	Trematode	Trematode	0
Summer	Summer	AASummer	N	East_England	East_England	East_England	East_England	East_England	AEN4029	Sylvia_atricapilla	Sylviidae	Sylviidae	Sylviidae	Sylviidae	Sylviidae	Sylviidae	Sylviidae	Sylviidae	AASylviidae	Sylviidae	2	2	2.2	Juvenile	Eimeria	AEimeria	Eimeria	Eimeria	Eimeria	Eimeria	Eimeria	0
Summer	Summer	AASummer	N	East_England	East_England	East_England	East_England	East_England	AEN4029	Sylvia_atricapilla	Sylviidae	Sylviidae	Sylviidae	Sylviidae	Sylviidae	Sylviidae	Sylviidae	Sylviidae	AASylviidae	Sylviidae	2	2	2.2	Juvenile	Monocystis	Monocystis	Monocystis	AMonocystis	Monocystis	Monocystis	Monocystis	0
Summer	Summer	AASummer	N	East_England	East_England	East_England	East_England	East_England	AEN4030	Sylvia_atricapilla	Sylviidae	Sylviidae	Sylviidae	Sylviidae	Sylviidae	Sylviidae	Sylviidae	Sylviidae	AASylviidae	Sylviidae	2	2	2.2	Adult	Isospora	Isospora	AIsospora	Isospora	Isospora	Isospora	Isospora	0
Summer	Summer	AASummer	N	East_England	East_England	East_England	East_England	East_England	AEN4030	Sylvia_atricapilla	Sylviidae	Sylviidae	Sylviidae	Sylviidae	Sylviidae	Sylviidae	Sylviidae	Sylviidae	AASylviidae	Sylviidae	2	2	2.2	Adult	Syngamus	Syngamus	Syngamus	Syngamus	Syngamus	ASyngamus	Syngamus	0
Summer	Summer	AASummer	N	East_England	East_England	East_England	East_England	East_England	AEN4030	Sylvia_atricapilla	Sylviidae	Sylviidae	Sylviidae	Sylviidae	Sylviidae	Sylviidae	Sylviidae	Sylviidae	AASylviidae	Sylviidae	2	2	2.2	Adult	Capillaria	Capillaria	Capillaria	Capillaria	Capillaria	Capillaria	Capillaria	0
Summer	Summer	AASummer	N	East_England	East_England	East_England	East_England	East_England	AEN4030	Sylvia_atricapilla	Sylviidae	Sylviidae	Sylviidae	Sylviidae	Sylviidae	Sylviidae	Sylviidae	Sylviidae	AASylviidae	Sylviidae	2	2	2.2	Adult	Porrocaecum	Porrocaecum	Porrocaecum	Porrocaecum	APorrocaecum	Porrocaecum	Porrocaecum	50
Summer	Summer	AASummer	N	East_England	East_England	East_England	East_England	East_England	AEN4030	Sylvia_atricapilla	Sylviidae	Sylviidae	Sylviidae	Sylviidae	Sylviidae	Sylviidae	Sylviidae	Sylviidae	AASylviidae	Sylviidae	2	2	2.2	Adult	Cestode	Cestode	Cestode	Cestode	Cestode	Cestode	ACestode	0
Summer	Summer	AASummer	N	East_England	East_England	East_England	East_England	East_England	AEN4030	Sylvia_atricapilla	Sylviidae	Sylviidae	Sylviidae	Sylviidae	Sylviidae	Sylviidae	Sylviidae	Sylviidae	AASylviidae	Sylviidae	2	2	2.2	Adult	Trematode	Trematode	Trematode	Trematode	Trematode	Trematode	Trematode	0
Summer	Summer	AASummer	N	East_England	East_England	East_England	East_England	East_England	AEN4030	Sylvia_atricapilla	Sylviidae	Sylviidae	Sylviidae	Sylviidae	Sylviidae	Sylviidae	Sylviidae	Sylviidae	AASylviidae	Sylviidae	2	2	2.2	Adult	Eimeria	AEimeria	Eimeria	Eimeria	Eimeria	Eimeria	Eimeria	0
Summer	Summer	AASummer	N	East_England	East_England	East_England	East_England	East_England	AEN4030	Sylvia_atricapilla	Sylviidae	Sylviidae	Sylviidae	Sylviidae	Sylviidae	Sylviidae	Sylviidae	Sylviidae	AASylviidae	Sylviidae	2	2	2.2	Adult	Monocystis	Monocystis	Monocystis	AMonocystis	Monocystis	Monocystis	Monocystis	0
Summer	Summer	ASummer	N	East England	East England	East England	East England	East England	AEN4031	Acrocephalus_scirpaceus	Acrocephalidae	Acrocephalidae	Acrocephalidae	Acrocephalidae	Acrocephalidae	Acrocephalidae	Acrocephalidae	Acrocephalidae	Acrocephalidae	Acrocephalidae	2	2	2.2	Adult	Isospora	Isospora	AIsospora	Isospora	Isospora	Isospora	Isospora	0
Summer	Summer	ASummer	N	East England	East England	East England	East England	East England	AEN4031	Acrocephalus_scirpaceus	Acrocephalidae	Acrocephalidae	Acrocephalidae	Acrocephalidae	Acrocephalidae	Acrocephalidae	Acrocephalidae	Acrocephalidae	Acrocephalidae	Acrocephalidae	2	2	2.2	Adult	Syngamus	Syngamus	Syngamus	Syngamus	Syngamus	ASyngamus	Syngamus	0
Summer	Summer	ASummer	N	East England	East England	East England	East England	East England	AEN4031	Acrocephalus_scirpaceus	Acrocephalidae	Acrocephalidae	Acrocephalidae	Acrocephalidae	Acrocephalidae	Acrocephalidae	Acrocephalidae	Acrocephalidae	Acrocephalidae	Acrocephalidae	2	2	2.2	Adult	Capillaria	Capillaria	Capillaria	Capillaria	Capillaria	Capillaria	Capillaria	0
Summer	Summer	ASummer	N	East England	East England	East England	East England	East England	AEN4031	Acrocephalus_scirpaceus	Acrocephalidae	Acrocephalidae	Acrocephalidae	Acrocephalidae	Acrocephalidae	Acrocephalidae	Acrocephalidae	Acrocephalidae	Acrocephalidae	Acrocephalidae	2	2	2.2	Adult	Porrocaecum	Porrocaecum	Porrocaecum	Porrocaecum	APorrocaecum	Porrocaecum	Porrocaecum	0
Summer	Summer	ASummer	N	East England	East England	East England	East England	East England	AEN4031	Acrocephalus_scirpaceus	Acrocephalidae	Acrocephalidae	Acrocephalidae	Acrocephalidae	Acrocephalidae	Acrocephalidae	Acrocephalidae	Acrocephalidae	Acrocephalidae	Acrocephalidae	2	2	2.2	Adult	Cestode	Cestode	Cestode	Cestode	Cestode	Cestode	ACestode	0
Summer	Summer	ASummer	N	East England	East England	East England	East England	East England	AEN4031	Acrocephalus_scirpaceus	Acrocephalidae	Acrocephalidae	Acrocephalidae	Acrocephalidae	Acrocephalidae	Acrocephalidae	Acrocephalidae	Acrocephalidae	Acrocephalidae	Acrocephalidae	2	2	2.2	Adult	Trematode	Trematode	Trematode	Trematode	Trematode	Trematode	Trematode	0
Summer	Summer	ASummer	N	East England	East England	East England	East England	East England	AEN4031	Acrocephalus_scirpaceus	Acrocephalidae	Acrocephalidae	Acrocephalidae	Acrocephalidae	Acrocephalidae	Acrocephalidae	Acrocephalidae	Acrocephalidae	Acrocephalidae	Acrocephalidae	2	2	2.2	Adult	Eimeria	AEimeria	Eimeria	Eimeria	Eimeria	Eimeria	Eimeria	0
Summer	Summer	ASummer	N	East England	East England	East England	East England	East England	AEN4031	Acrocephalus_scirpaceus	Acrocephalidae	Acrocephalidae	Acrocephalidae	Acrocephalidae	Acrocephalidae	Acrocephalidae	Acrocephalidae	Acrocephalidae	Acrocephalidae	Acrocephalidae	2	2	2.2	Adult	Monocystis	Monocystis	Monocystis	AMonocystis	Monocystis	Monocystis	Monocystis	0
Summer	Summer	ASummer	N	East England	East England	East England	East England	East England	AEN4033	Sylvia_atricapilla	Sylviidae	Sylviidae	Sylviidae	Sylviidae	Sylviidae	Sylviidae	Sylviidae	Sylviidae	AASylviidae	Sylviidae	2	2	2.2	Adult	Isospora	Isospora	AIsospora	Isospora	Isospora	Isospora	Isospora	0
Summer	Summer	ASummer	N	East England	East England	East England	East England	East England	AEN4033	Sylvia_atricapilla	Sylviidae	Sylviidae	Sylviidae	Sylviidae	Sylviidae	Sylviidae	Sylviidae	Sylviidae	AASylviidae	Sylviidae	2	2	2.2	Adult	Syngamus	Syngamus	Syngamus	Syngamus	Syngamus	ASyngamus	Syngamus	0
Summer	Summer	ASummer	N	East England	East England	East England	East England	East England	AEN4033	Sylvia_atricapilla	Sylviidae	Sylviidae	Sylviidae	Sylviidae	Sylviidae	Sylviidae	Sylviidae	Sylviidae	AASylviidae	Sylviidae	2	2	2.2	Adult	Capillaria	Capillaria	Capillaria	Capillaria	Capillaria	Capillaria	Capillaria	0
Summer	Summer	ASummer	N	East England	East England	East England	East England	East England	AEN4033	Sylvia_atricapilla	Sylviidae	Sylviidae	Sylviidae	Sylviidae	Sylviidae	Sylviidae	Sylviidae	Sylviidae	AASylviidae	Sylviidae	2	2	2.2	Adult	Porrocaecum	Porrocaecum	Porrocaecum	Porrocaecum	APorrocaecum	Porrocaecum	Porrocaecum	0
Summer	Summer	ASummer	N	East England	East England	East England	East England	East England	AEN4033	Sylvia_atricapilla	Sylviidae	Sylviidae	Sylviidae	Sylviidae	Sylviidae	Sylviidae	Sylviidae	Sylviidae	AASylviidae	Sylviidae	2	2	2.2	Adult	Cestode	Cestode	Cestode	Cestode	Cestode	Cestode	ACestode	0
Summer	Summer	ASummer	N	East England	East England	East England	East England	East England	AEN4033	Sylvia_atricapilla	Sylviidae	Sylviidae	Sylviidae	Sylviidae	Sylviidae	Sylviidae	Sylviidae	Sylviidae	AASylviidae	Sylviidae	2	2	2.2	Adult	Trematode	Trematode	Trematode	Trematode	Trematode	Trematode	Trematode	0
Summer	Summer	ASummer	N	East England	East England	East England	East England	East England	AEN4033	Sylvia_atricapilla	Sylviidae	Sylviidae	Sylviidae	Sylviidae	Sylviidae	Sylviidae	Sylviidae	Sylviidae	AASylviidae	Sylviidae	2	2	2.2	Adult	Eimeria	AEimeria	Eimeria	Eimeria	Eimeria	Eimeria	Eimeria	0
Summer	Summer	ASummer	N	East England	East England	East England	East England	East England	AEN4033	Sylvia_atricapilla	Sylviidae	Sylviidae	Sylviidae	Sylviidae	Sylviidae	Sylviidae	Sylviidae	Sylviidae	AASylviidae	Sylviidae	2	2	2.2	Adult	Monocystis	Monocystis	Monocystis	AMonocystis	Monocystis	Monocystis	Monocystis	0
Summer	Summer	AASummer	Y	East_England	East_England	East_England	East_England	East_England	AEN4034	Carduelis_carduelis	Fringillidae	Fringillidae	Fringillidae	AAFringillidae	Fringillidae	Fringillidae	Fringillidae	Fringillidae	Fringillidae	Fringillidae	3	1	2.2	Juvenile	Isospora	Isospora	AIsospora	Isospora	Isospora	Isospora	Isospora	150
Summer	Summer	AASummer	Y	East_England	East_England	East_England	East_England	East_England	AEN4034	Carduelis_carduelis	Fringillidae	Fringillidae	Fringillidae	AAFringillidae	Fringillidae	Fringillidae	Fringillidae	Fringillidae	Fringillidae	Fringillidae	3	1	2.2	Juvenile	Syngamus	Syngamus	Syngamus	Syngamus	Syngamus	ASyngamus	Syngamus	0
Summer	Summer	AASummer	Y	East_England	East_England	East_England	East_England	East_England	AEN4034	Carduelis_carduelis	Fringillidae	Fringillidae	Fringillidae	AAFringillidae	Fringillidae	Fringillidae	Fringillidae	Fringillidae	Fringillidae	Fringillidae	3	1	2.2	Juvenile	Capillaria	Capillaria	Capillaria	Capillaria	Capillaria	Capillaria	Capillaria	0
Summer	Summer	AASummer	Y	East_England	East_England	East_England	East_England	East_England	AEN4034	Carduelis_carduelis	Fringillidae	Fringillidae	Fringillidae	AAFringillidae	Fringillidae	Fringillidae	Fringillidae	Fringillidae	Fringillidae	Fringillidae	3	1	2.2	Juvenile	Porrocaecum	Porrocaecum	Porrocaecum	Porrocaecum	APorrocaecum	Porrocaecum	Porrocaecum	0
Summer	Summer	AASummer	Y	East_England	East_England	East_England	East_England	East_England	AEN4034	Carduelis_carduelis	Fringillidae	Fringillidae	Fringillidae	AAFringillidae	Fringillidae	Fringillidae	Fringillidae	Fringillidae	Fringillidae	Fringillidae	3	1	2.2	Juvenile	Cestode	Cestode	Cestode	Cestode	Cestode	Cestode	ACestode	0
Summer	Summer	AASummer	Y	East_England	East_England	East_England	East_England	East_England	AEN4034	Carduelis_carduelis	Fringillidae	Fringillidae	Fringillidae	AAFringillidae	Fringillidae	Fringillidae	Fringillidae	Fringillidae	Fringillidae	Fringillidae	3	1	2.2	Juvenile	Trematode	Trematode	Trematode	Trematode	Trematode	Trematode	Trematode	0
Summer	Summer	AASummer	Y	East_England	East_England	East_England	East_England	East_England	AEN4034	Carduelis_carduelis	Fringillidae	Fringillidae	Fringillidae	AAFringillidae	Fringillidae	Fringillidae	Fringillidae	Fringillidae	Fringillidae	Fringillidae	3	1	2.2	Juvenile	Eimeria	AEimeria	Eimeria	Eimeria	Eimeria	Eimeria	Eimeria	0
Summer	Summer	AASummer	Y	East_England	East_England	East_England	East_England	East_England	AEN4034	Carduelis_carduelis	Fringillidae	Fringillidae	Fringillidae	AAFringillidae	Fringillidae	Fringillidae	Fringillidae	Fringillidae	Fringillidae	Fringillidae	3	1	2.2	Juvenile	Monocystis	Monocystis	Monocystis	AMonocystis	Monocystis	Monocystis	Monocystis	0
Summer	Summer	AASummer	Y	East_England	East_England	East_England	East_England	East_England	AEN4035	Erithacus_rubecula	Muscicapidae	Muscicapidae	Muscicapidae	Muscicapidae	AAMuscicapidae	Muscicapidae	Muscicapidae	Muscicapidae	Muscicapidae	Muscicapidae	4	4	2.2	Juvenile	Isospora	Isospora	AIsospora	Isospora	Isospora	Isospora	Isospora	0
Summer	Summer	AASummer	Y	East_England	East_England	East_England	East_England	East_England	AEN4035	Erithacus_rubecula	Muscicapidae	Muscicapidae	Muscicapidae	Muscicapidae	AAMuscicapidae	Muscicapidae	Muscicapidae	Muscicapidae	Muscicapidae	Muscicapidae	4	4	2.2	Juvenile	Syngamus	Syngamus	Syngamus	Syngamus	Syngamus	ASyngamus	Syngamus	0
Summer	Summer	AASummer	Y	East_England	East_England	East_England	East_England	East_England	AEN4035	Erithacus_rubecula	Muscicapidae	Muscicapidae	Muscicapidae	Muscicapidae	AAMuscicapidae	Muscicapidae	Muscicapidae	Muscicapidae	Muscicapidae	Muscicapidae	4	4	2.2	Juvenile	Capillaria	Capillaria	Capillaria	Capillaria	Capillaria	Capillaria	Capillaria	150
Summer	Summer	AASummer	Y	East_England	East_England	East_England	East_England	East_England	AEN4035	Erithacus_rubecula	Muscicapidae	Muscicapidae	Muscicapidae	Muscicapidae	AAMuscicapidae	Muscicapidae	Muscicapidae	Muscicapidae	Muscicapidae	Muscicapidae	4	4	2.2	Juvenile	Porrocaecum	Porrocaecum	Porrocaecum	Porrocaecum	APorrocaecum	Porrocaecum	Porrocaecum	0
Summer	Summer	AASummer	Y	East_England	East_England	East_England	East_England	East_England	AEN4035	Erithacus_rubecula	Muscicapidae	Muscicapidae	Muscicapidae	Muscicapidae	AAMuscicapidae	Muscicapidae	Muscicapidae	Muscicapidae	Muscicapidae	Muscicapidae	4	4	2.2	Juvenile	Cestode	Cestode	Cestode	Cestode	Cestode	Cestode	ACestode	0
Summer	Summer	AASummer	Y	East_England	East_England	East_England	East_England	East_England	AEN4035	Erithacus_rubecula	Muscicapidae	Muscicapidae	Muscicapidae	Muscicapidae	AAMuscicapidae	Muscicapidae	Muscicapidae	Muscicapidae	Muscicapidae	Muscicapidae	4	4	2.2	Juvenile	Trematode	Trematode	Trematode	Trematode	Trematode	Trematode	Trematode	0
Summer	Summer	AASummer	Y	East_England	East_England	East_England	East_England	East_England	AEN4035	Erithacus_rubecula	Muscicapidae	Muscicapidae	Muscicapidae	Muscicapidae	AAMuscicapidae	Muscicapidae	Muscicapidae	Muscicapidae	Muscicapidae	Muscicapidae	4	4	2.2	Juvenile	Eimeria	AEimeria	Eimeria	Eimeria	Eimeria	Eimeria	Eimeria	0
Summer	Summer	AASummer	Y	East_England	East_England	East_England	East_England	East_England	AEN4035	Erithacus_rubecula	Muscicapidae	Muscicapidae	Muscicapidae	Muscicapidae	AAMuscicapidae	Muscicapidae	Muscicapidae	Muscicapidae	Muscicapidae	Muscicapidae	4	4	2.2	Juvenile	Monocystis	Monocystis	Monocystis	AMonocystis	Monocystis	Monocystis	Monocystis	0
Summer	Summer	ASummer	Y	East England	East England	East England	East England	East England	AEN4036	Sylvia_atricapilla	Sylviidae	Sylviidae	Sylviidae	Sylviidae	Sylviidae	Sylviidae	Sylviidae	Sylviidae	AASylviidae	Sylviidae	2	2	2.2	Adult	Isospora	Isospora	AIsospora	Isospora	Isospora	Isospora	Isospora	0
Summer	Summer	ASummer	Y	East England	East England	East England	East England	East England	AEN4036	Sylvia_atricapilla	Sylviidae	Sylviidae	Sylviidae	Sylviidae	Sylviidae	Sylviidae	Sylviidae	Sylviidae	AASylviidae	Sylviidae	2	2	2.2	Adult	Syngamus	Syngamus	Syngamus	Syngamus	Syngamus	ASyngamus	Syngamus	0
Summer	Summer	ASummer	Y	East England	East England	East England	East England	East England	AEN4036	Sylvia_atricapilla	Sylviidae	Sylviidae	Sylviidae	Sylviidae	Sylviidae	Sylviidae	Sylviidae	Sylviidae	AASylviidae	Sylviidae	2	2	2.2	Adult	Capillaria	Capillaria	Capillaria	Capillaria	Capillaria	Capillaria	Capillaria	0
Summer	Summer	ASummer	Y	East England	East England	East England	East England	East England	AEN4036	Sylvia_atricapilla	Sylviidae	Sylviidae	Sylviidae	Sylviidae	Sylviidae	Sylviidae	Sylviidae	Sylviidae	AASylviidae	Sylviidae	2	2	2.2	Adult	Porrocaecum	Porrocaecum	Porrocaecum	Porrocaecum	APorrocaecum	Porrocaecum	Porrocaecum	0
Summer	Summer	ASummer	Y	East England	East England	East England	East England	East England	AEN4036	Sylvia_atricapilla	Sylviidae	Sylviidae	Sylviidae	Sylviidae	Sylviidae	Sylviidae	Sylviidae	Sylviidae	AASylviidae	Sylviidae	2	2	2.2	Adult	Cestode	Cestode	Cestode	Cestode	Cestode	Cestode	ACestode	0
Summer	Summer	ASummer	Y	East England	East England	East England	East England	East England	AEN4036	Sylvia_atricapilla	Sylviidae	Sylviidae	Sylviidae	Sylviidae	Sylviidae	Sylviidae	Sylviidae	Sylviidae	AASylviidae	Sylviidae	2	2	2.2	Adult	Trematode	Trematode	Trematode	Trematode	Trematode	Trematode	Trematode	0
Summer	Summer	ASummer	Y	East England	East England	East England	East England	East England	AEN4036	Sylvia_atricapilla	Sylviidae	Sylviidae	Sylviidae	Sylviidae	Sylviidae	Sylviidae	Sylviidae	Sylviidae	AASylviidae	Sylviidae	2	2	2.2	Adult	Eimeria	AEimeria	Eimeria	Eimeria	Eimeria	Eimeria	Eimeria	0
Summer	Summer	ASummer	Y	East England	East England	East England	East England	East England	AEN4036	Sylvia_atricapilla	Sylviidae	Sylviidae	Sylviidae	Sylviidae	Sylviidae	Sylviidae	Sylviidae	Sylviidae	AASylviidae	Sylviidae	2	2	2.2	Adult	Monocystis	Monocystis	Monocystis	AMonocystis	Monocystis	Monocystis	Monocystis	0
Summer	Summer	ASummer	Y	East England	East England	East England	East England	East England	AEN4037	Sylvia_communis	Sylviidae	Sylviidae	Sylviidae	Sylviidae	Sylviidae	Sylviidae	Sylviidae	Sylviidae	AASylviidae	Sylviidae	2	2	2.2	Adult	Isospora	Isospora	AIsospora	Isospora	Isospora	Isospora	Isospora	0
Summer	Summer	ASummer	Y	East England	East England	East England	East England	East England	AEN4037	Sylvia_communis	Sylviidae	Sylviidae	Sylviidae	Sylviidae	Sylviidae	Sylviidae	Sylviidae	Sylviidae	AASylviidae	Sylviidae	2	2	2.2	Adult	Syngamus	Syngamus	Syngamus	Syngamus	Syngamus	ASyngamus	Syngamus	0
Summer	Summer	ASummer	Y	East England	East England	East England	East England	East England	AEN4037	Sylvia_communis	Sylviidae	Sylviidae	Sylviidae	Sylviidae	Sylviidae	Sylviidae	Sylviidae	Sylviidae	AASylviidae	Sylviidae	2	2	2.2	Adult	Capillaria	Capillaria	Capillaria	Capillaria	Capillaria	Capillaria	Capillaria	0
Summer	Summer	ASummer	Y	East England	East England	East England	East England	East England	AEN4037	Sylvia_communis	Sylviidae	Sylviidae	Sylviidae	Sylviidae	Sylviidae	Sylviidae	Sylviidae	Sylviidae	AASylviidae	Sylviidae	2	2	2.2	Adult	Porrocaecum	Porrocaecum	Porrocaecum	Porrocaecum	APorrocaecum	Porrocaecum	Porrocaecum	0
Summer	Summer	ASummer	Y	East England	East England	East England	East England	East England	AEN4037	Sylvia_communis	Sylviidae	Sylviidae	Sylviidae	Sylviidae	Sylviidae	Sylviidae	Sylviidae	Sylviidae	AASylviidae	Sylviidae	2	2	2.2	Adult	Cestode	Cestode	Cestode	Cestode	Cestode	Cestode	ACestode	0
Summer	Summer	ASummer	Y	East England	East England	East England	East England	East England	AEN4037	Sylvia_communis	Sylviidae	Sylviidae	Sylviidae	Sylviidae	Sylviidae	Sylviidae	Sylviidae	Sylviidae	AASylviidae	Sylviidae	2	2	2.2	Adult	Trematode	Trematode	Trematode	Trematode	Trematode	Trematode	Trematode	0
Summer	Summer	ASummer	Y	East England	East England	East England	East England	East England	AEN4037	Sylvia_communis	Sylviidae	Sylviidae	Sylviidae	Sylviidae	Sylviidae	Sylviidae	Sylviidae	Sylviidae	AASylviidae	Sylviidae	2	2	2.2	Adult	Eimeria	AEimeria	Eimeria	Eimeria	Eimeria	Eimeria	Eimeria	0
Summer	Summer	ASummer	Y	East England	East England	East England	East England	East England	AEN4037	Sylvia_communis	Sylviidae	Sylviidae	Sylviidae	Sylviidae	Sylviidae	Sylviidae	Sylviidae	Sylviidae	AASylviidae	Sylviidae	2	2	2.2	Adult	Monocystis	Monocystis	Monocystis	AMonocystis	Monocystis	Monocystis	Monocystis	0
Summer	Summer	AASummer	N	East_England	East_England	East_England	East_England	East_England	AEN4038	Acrocephalus_scirpaceus	Acrocephalidae	Acrocephalidae	Acrocephalidae	Acrocephalidae	Acrocephalidae	Acrocephalidae	Acrocephalidae	Acrocephalidae	Acrocephalidae	Acrocephalidae	2	2	2.2	Adult	Isospora	Isospora	AIsospora	Isospora	Isospora	Isospora	Isospora	0
Summer	Summer	AASummer	N	East_England	East_England	East_England	East_England	East_England	AEN4038	Acrocephalus_scirpaceus	Acrocephalidae	Acrocephalidae	Acrocephalidae	Acrocephalidae	Acrocephalidae	Acrocephalidae	Acrocephalidae	Acrocephalidae	Acrocephalidae	Acrocephalidae	2	2	2.2	Adult	Syngamus	Syngamus	Syngamus	Syngamus	Syngamus	ASyngamus	Syngamus	1800
Summer	Summer	AASummer	N	East_England	East_England	East_England	East_England	East_England	AEN4038	Acrocephalus_scirpaceus	Acrocephalidae	Acrocephalidae	Acrocephalidae	Acrocephalidae	Acrocephalidae	Acrocephalidae	Acrocephalidae	Acrocephalidae	Acrocephalidae	Acrocephalidae	2	2	2.2	Adult	Capillaria	Capillaria	Capillaria	Capillaria	Capillaria	Capillaria	Capillaria	0
Summer	Summer	AASummer	N	East_England	East_England	East_England	East_England	East_England	AEN4038	Acrocephalus_scirpaceus	Acrocephalidae	Acrocephalidae	Acrocephalidae	Acrocephalidae	Acrocephalidae	Acrocephalidae	Acrocephalidae	Acrocephalidae	Acrocephalidae	Acrocephalidae	2	2	2.2	Adult	Porrocaecum	Porrocaecum	Porrocaecum	Porrocaecum	APorrocaecum	Porrocaecum	Porrocaecum	0
Summer	Summer	AASummer	N	East_England	East_England	East_England	East_England	East_England	AEN4038	Acrocephalus_scirpaceus	Acrocephalidae	Acrocephalidae	Acrocephalidae	Acrocephalidae	Acrocephalidae	Acrocephalidae	Acrocephalidae	Acrocephalidae	Acrocephalidae	Acrocephalidae	2	2	2.2	Adult	Cestode	Cestode	Cestode	Cestode	Cestode	Cestode	ACestode	0
Summer	Summer	AASummer	N	East_England	East_England	East_England	East_England	East_England	AEN4038	Acrocephalus_scirpaceus	Acrocephalidae	Acrocephalidae	Acrocephalidae	Acrocephalidae	Acrocephalidae	Acrocephalidae	Acrocephalidae	Acrocephalidae	Acrocephalidae	Acrocephalidae	2	2	2.2	Adult	Trematode	Trematode	Trematode	Trematode	Trematode	Trematode	Trematode	0
Summer	Summer	AASummer	N	East_England	East_England	East_England	East_England	East_England	AEN4038	Acrocephalus_scirpaceus	Acrocephalidae	Acrocephalidae	Acrocephalidae	Acrocephalidae	Acrocephalidae	Acrocephalidae	Acrocephalidae	Acrocephalidae	Acrocephalidae	Acrocephalidae	2	2	2.2	Adult	Eimeria	AEimeria	Eimeria	Eimeria	Eimeria	Eimeria	Eimeria	0
Summer	Summer	AASummer	N	East_England	East_England	East_England	East_England	East_England	AEN4038	Acrocephalus_scirpaceus	Acrocephalidae	Acrocephalidae	Acrocephalidae	Acrocephalidae	Acrocephalidae	Acrocephalidae	Acrocephalidae	Acrocephalidae	Acrocephalidae	Acrocephalidae	2	2	2.2	Adult	Monocystis	Monocystis	Monocystis	AMonocystis	Monocystis	Monocystis	Monocystis	0
Summer	Summer	ASummer	N	East England	East England	East England	East England	East England	AEN4040	Pyrrhula_pyrrhula	Fringillidae	Fringillidae	Fringillidae	AAFringillidae	Fringillidae	Fringillidae	Fringillidae	Fringillidae	Fringillidae	Fringillidae	2	3	2.2	Adult	Isospora	Isospora	AIsospora	Isospora	Isospora	Isospora	Isospora	0
Summer	Summer	ASummer	N	East England	East England	East England	East England	East England	AEN4040	Pyrrhula_pyrrhula	Fringillidae	Fringillidae	Fringillidae	AAFringillidae	Fringillidae	Fringillidae	Fringillidae	Fringillidae	Fringillidae	Fringillidae	2	3	2.2	Adult	Syngamus	Syngamus	Syngamus	Syngamus	Syngamus	ASyngamus	Syngamus	0
Summer	Summer	ASummer	N	East England	East England	East England	East England	East England	AEN4040	Pyrrhula_pyrrhula	Fringillidae	Fringillidae	Fringillidae	AAFringillidae	Fringillidae	Fringillidae	Fringillidae	Fringillidae	Fringillidae	Fringillidae	2	3	2.2	Adult	Capillaria	Capillaria	Capillaria	Capillaria	Capillaria	Capillaria	Capillaria	0
Summer	Summer	ASummer	N	East England	East England	East England	East England	East England	AEN4040	Pyrrhula_pyrrhula	Fringillidae	Fringillidae	Fringillidae	AAFringillidae	Fringillidae	Fringillidae	Fringillidae	Fringillidae	Fringillidae	Fringillidae	2	3	2.2	Adult	Porrocaecum	Porrocaecum	Porrocaecum	Porrocaecum	APorrocaecum	Porrocaecum	Porrocaecum	0
Summer	Summer	ASummer	N	East England	East England	East England	East England	East England	AEN4040	Pyrrhula_pyrrhula	Fringillidae	Fringillidae	Fringillidae	AAFringillidae	Fringillidae	Fringillidae	Fringillidae	Fringillidae	Fringillidae	Fringillidae	2	3	2.2	Adult	Cestode	Cestode	Cestode	Cestode	Cestode	Cestode	ACestode	0
Summer	Summer	ASummer	N	East England	East England	East England	East England	East England	AEN4040	Pyrrhula_pyrrhula	Fringillidae	Fringillidae	Fringillidae	AAFringillidae	Fringillidae	Fringillidae	Fringillidae	Fringillidae	Fringillidae	Fringillidae	2	3	2.2	Adult	Trematode	Trematode	Trematode	Trematode	Trematode	Trematode	Trematode	0
Summer	Summer	ASummer	N	East England	East England	East England	East England	East England	AEN4040	Pyrrhula_pyrrhula	Fringillidae	Fringillidae	Fringillidae	AAFringillidae	Fringillidae	Fringillidae	Fringillidae	Fringillidae	Fringillidae	Fringillidae	2	3	2.2	Adult	Eimeria	AEimeria	Eimeria	Eimeria	Eimeria	Eimeria	Eimeria	0
Summer	Summer	ASummer	N	East England	East England	East England	East England	East England	AEN4040	Pyrrhula_pyrrhula	Fringillidae	Fringillidae	Fringillidae	AAFringillidae	Fringillidae	Fringillidae	Fringillidae	Fringillidae	Fringillidae	Fringillidae	2	3	2.2	Adult	Monocystis	Monocystis	Monocystis	AMonocystis	Monocystis	Monocystis	Monocystis	0
Summer	Summer	ASummer	N	East England	East England	East England	East England	East England	AEN4041	Acrocephalus_schoenobaenus	Acrocephalidae	Acrocephalidae	Acrocephalidae	Acrocephalidae	Acrocephalidae	Acrocephalidae	Acrocephalidae	Acrocephalidae	Acrocephalidae	Acrocephalidae	4	1	2.2	Adult	Isospora	Isospora	AIsospora	Isospora	Isospora	Isospora	Isospora	0
Summer	Summer	ASummer	N	East England	East England	East England	East England	East England	AEN4041	Acrocephalus_schoenobaenus	Acrocephalidae	Acrocephalidae	Acrocephalidae	Acrocephalidae	Acrocephalidae	Acrocephalidae	Acrocephalidae	Acrocephalidae	Acrocephalidae	Acrocephalidae	4	1	2.2	Adult	Syngamus	Syngamus	Syngamus	Syngamus	Syngamus	ASyngamus	Syngamus	0
Summer	Summer	ASummer	N	East England	East England	East England	East England	East England	AEN4041	Acrocephalus_schoenobaenus	Acrocephalidae	Acrocephalidae	Acrocephalidae	Acrocephalidae	Acrocephalidae	Acrocephalidae	Acrocephalidae	Acrocephalidae	Acrocephalidae	Acrocephalidae	4	1	2.2	Adult	Capillaria	Capillaria	Capillaria	Capillaria	Capillaria	Capillaria	Capillaria	0
Summer	Summer	ASummer	N	East England	East England	East England	East England	East England	AEN4041	Acrocephalus_schoenobaenus	Acrocephalidae	Acrocephalidae	Acrocephalidae	Acrocephalidae	Acrocephalidae	Acrocephalidae	Acrocephalidae	Acrocephalidae	Acrocephalidae	Acrocephalidae	4	1	2.2	Adult	Porrocaecum	Porrocaecum	Porrocaecum	Porrocaecum	APorrocaecum	Porrocaecum	Porrocaecum	0
Summer	Summer	ASummer	N	East England	East England	East England	East England	East England	AEN4041	Acrocephalus_schoenobaenus	Acrocephalidae	Acrocephalidae	Acrocephalidae	Acrocephalidae	Acrocephalidae	Acrocephalidae	Acrocephalidae	Acrocephalidae	Acrocephalidae	Acrocephalidae	4	1	2.2	Adult	Cestode	Cestode	Cestode	Cestode	Cestode	Cestode	ACestode	0
Summer	Summer	ASummer	N	East England	East England	East England	East England	East England	AEN4041	Acrocephalus_schoenobaenus	Acrocephalidae	Acrocephalidae	Acrocephalidae	Acrocephalidae	Acrocephalidae	Acrocephalidae	Acrocephalidae	Acrocephalidae	Acrocephalidae	Acrocephalidae	4	1	2.2	Adult	Trematode	Trematode	Trematode	Trematode	Trematode	Trematode	Trematode	0
Summer	Summer	ASummer	N	East England	East England	East England	East England	East England	AEN4041	Acrocephalus_schoenobaenus	Acrocephalidae	Acrocephalidae	Acrocephalidae	Acrocephalidae	Acrocephalidae	Acrocephalidae	Acrocephalidae	Acrocephalidae	Acrocephalidae	Acrocephalidae	4	1	2.2	Adult	Eimeria	AEimeria	Eimeria	Eimeria	Eimeria	Eimeria	Eimeria	0
Summer	Summer	ASummer	N	East England	East England	East England	East England	East England	AEN4041	Acrocephalus_schoenobaenus	Acrocephalidae	Acrocephalidae	Acrocephalidae	Acrocephalidae	Acrocephalidae	Acrocephalidae	Acrocephalidae	Acrocephalidae	Acrocephalidae	Acrocephalidae	4	1	2.2	Adult	Monocystis	Monocystis	Monocystis	AMonocystis	Monocystis	Monocystis	Monocystis	0
Summer	Summer	ASummer	N	East England	East England	East England	East England	East England	AEN4042	Acrocephalus_scirpaceus	Acrocephalidae	Acrocephalidae	Acrocephalidae	Acrocephalidae	Acrocephalidae	Acrocephalidae	Acrocephalidae	Acrocephalidae	Acrocephalidae	Acrocephalidae	2	2	2.2	Adult	Isospora	Isospora	AIsospora	Isospora	Isospora	Isospora	Isospora	0
Summer	Summer	ASummer	N	East England	East England	East England	East England	East England	AEN4042	Acrocephalus_scirpaceus	Acrocephalidae	Acrocephalidae	Acrocephalidae	Acrocephalidae	Acrocephalidae	Acrocephalidae	Acrocephalidae	Acrocephalidae	Acrocephalidae	Acrocephalidae	2	2	2.2	Adult	Syngamus	Syngamus	Syngamus	Syngamus	Syngamus	ASyngamus	Syngamus	0
Summer	Summer	ASummer	N	East England	East England	East England	East England	East England	AEN4042	Acrocephalus_scirpaceus	Acrocephalidae	Acrocephalidae	Acrocephalidae	Acrocephalidae	Acrocephalidae	Acrocephalidae	Acrocephalidae	Acrocephalidae	Acrocephalidae	Acrocephalidae	2	2	2.2	Adult	Capillaria	Capillaria	Capillaria	Capillaria	Capillaria	Capillaria	Capillaria	0
Summer	Summer	ASummer	N	East England	East England	East England	East England	East England	AEN4042	Acrocephalus_scirpaceus	Acrocephalidae	Acrocephalidae	Acrocephalidae	Acrocephalidae	Acrocephalidae	Acrocephalidae	Acrocephalidae	Acrocephalidae	Acrocephalidae	Acrocephalidae	2	2	2.2	Adult	Porrocaecum	Porrocaecum	Porrocaecum	Porrocaecum	APorrocaecum	Porrocaecum	Porrocaecum	0
Summer	Summer	ASummer	N	East England	East England	East England	East England	East England	AEN4042	Acrocephalus_scirpaceus	Acrocephalidae	Acrocephalidae	Acrocephalidae	Acrocephalidae	Acrocephalidae	Acrocephalidae	Acrocephalidae	Acrocephalidae	Acrocephalidae	Acrocephalidae	2	2	2.2	Adult	Cestode	Cestode	Cestode	Cestode	Cestode	Cestode	ACestode	0
Summer	Summer	ASummer	N	East England	East England	East England	East England	East England	AEN4042	Acrocephalus_scirpaceus	Acrocephalidae	Acrocephalidae	Acrocephalidae	Acrocephalidae	Acrocephalidae	Acrocephalidae	Acrocephalidae	Acrocephalidae	Acrocephalidae	Acrocephalidae	2	2	2.2	Adult	Trematode	Trematode	Trematode	Trematode	Trematode	Trematode	Trematode	0
Summer	Summer	ASummer	N	East England	East England	East England	East England	East England	AEN4042	Acrocephalus_scirpaceus	Acrocephalidae	Acrocephalidae	Acrocephalidae	Acrocephalidae	Acrocephalidae	Acrocephalidae	Acrocephalidae	Acrocephalidae	Acrocephalidae	Acrocephalidae	2	2	2.2	Adult	Eimeria	AEimeria	Eimeria	Eimeria	Eimeria	Eimeria	Eimeria	0
Summer	Summer	ASummer	N	East England	East England	East England	East England	East England	AEN4042	Acrocephalus_scirpaceus	Acrocephalidae	Acrocephalidae	Acrocephalidae	Acrocephalidae	Acrocephalidae	Acrocephalidae	Acrocephalidae	Acrocephalidae	Acrocephalidae	Acrocephalidae	2	2	2.2	Adult	Monocystis	Monocystis	Monocystis	AMonocystis	Monocystis	Monocystis	Monocystis	0
Summer	Summer	AASummer	N	East_England	East_England	East_England	East_England	East_England	AEN4043	Acrocephalus_schoenobaenus	Acrocephalidae	Acrocephalidae	Acrocephalidae	Acrocephalidae	Acrocephalidae	Acrocephalidae	Acrocephalidae	Acrocephalidae	Acrocephalidae	Acrocephalidae	4	1	2.2	Adult	Isospora	Isospora	AIsospora	Isospora	Isospora	Isospora	Isospora	0
Summer	Summer	AASummer	N	East_England	East_England	East_England	East_England	East_England	AEN4043	Acrocephalus_schoenobaenus	Acrocephalidae	Acrocephalidae	Acrocephalidae	Acrocephalidae	Acrocephalidae	Acrocephalidae	Acrocephalidae	Acrocephalidae	Acrocephalidae	Acrocephalidae	4	1	2.2	Adult	Syngamus	Syngamus	Syngamus	Syngamus	Syngamus	ASyngamus	Syngamus	200
Summer	Summer	AASummer	N	East_England	East_England	East_England	East_England	East_England	AEN4043	Acrocephalus_schoenobaenus	Acrocephalidae	Acrocephalidae	Acrocephalidae	Acrocephalidae	Acrocephalidae	Acrocephalidae	Acrocephalidae	Acrocephalidae	Acrocephalidae	Acrocephalidae	4	1	2.2	Adult	Capillaria	Capillaria	Capillaria	Capillaria	Capillaria	Capillaria	Capillaria	0
Summer	Summer	AASummer	N	East_England	East_England	East_England	East_England	East_England	AEN4043	Acrocephalus_schoenobaenus	Acrocephalidae	Acrocephalidae	Acrocephalidae	Acrocephalidae	Acrocephalidae	Acrocephalidae	Acrocephalidae	Acrocephalidae	Acrocephalidae	Acrocephalidae	4	1	2.2	Adult	Porrocaecum	Porrocaecum	Porrocaecum	Porrocaecum	APorrocaecum	Porrocaecum	Porrocaecum	0
Summer	Summer	AASummer	N	East_England	East_England	East_England	East_England	East_England	AEN4043	Acrocephalus_schoenobaenus	Acrocephalidae	Acrocephalidae	Acrocephalidae	Acrocephalidae	Acrocephalidae	Acrocephalidae	Acrocephalidae	Acrocephalidae	Acrocephalidae	Acrocephalidae	4	1	2.2	Adult	Cestode	Cestode	Cestode	Cestode	Cestode	Cestode	ACestode	0
Summer	Summer	AASummer	N	East_England	East_England	East_England	East_England	East_England	AEN4043	Acrocephalus_schoenobaenus	Acrocephalidae	Acrocephalidae	Acrocephalidae	Acrocephalidae	Acrocephalidae	Acrocephalidae	Acrocephalidae	Acrocephalidae	Acrocephalidae	Acrocephalidae	4	1	2.2	Adult	Trematode	Trematode	Trematode	Trematode	Trematode	Trematode	Trematode	0
Summer	Summer	AASummer	N	East_England	East_England	East_England	East_England	East_England	AEN4043	Acrocephalus_schoenobaenus	Acrocephalidae	Acrocephalidae	Acrocephalidae	Acrocephalidae	Acrocephalidae	Acrocephalidae	Acrocephalidae	Acrocephalidae	Acrocephalidae	Acrocephalidae	4	1	2.2	Adult	Eimeria	AEimeria	Eimeria	Eimeria	Eimeria	Eimeria	Eimeria	0
Summer	Summer	AASummer	N	East_England	East_England	East_England	East_England	East_England	AEN4043	Acrocephalus_schoenobaenus	Acrocephalidae	Acrocephalidae	Acrocephalidae	Acrocephalidae	Acrocephalidae	Acrocephalidae	Acrocephalidae	Acrocephalidae	Acrocephalidae	Acrocephalidae	4	1	2.2	Adult	Monocystis	Monocystis	Monocystis	AMonocystis	Monocystis	Monocystis	Monocystis	0
Summer	Summer	ASummer	N	East England	East England	East England	East England	East England	AEN4044	Acrocephalus_scirpaceus	Acrocephalidae	Acrocephalidae	Acrocephalidae	Acrocephalidae	Acrocephalidae	Acrocephalidae	Acrocephalidae	Acrocephalidae	Acrocephalidae	Acrocephalidae	2	2	2.2	Adult	Isospora	Isospora	AIsospora	Isospora	Isospora	Isospora	Isospora	0
Summer	Summer	ASummer	N	East England	East England	East England	East England	East England	AEN4044	Acrocephalus_scirpaceus	Acrocephalidae	Acrocephalidae	Acrocephalidae	Acrocephalidae	Acrocephalidae	Acrocephalidae	Acrocephalidae	Acrocephalidae	Acrocephalidae	Acrocephalidae	2	2	2.2	Adult	Syngamus	Syngamus	Syngamus	Syngamus	Syngamus	ASyngamus	Syngamus	0
Summer	Summer	ASummer	N	East England	East England	East England	East England	East England	AEN4044	Acrocephalus_scirpaceus	Acrocephalidae	Acrocephalidae	Acrocephalidae	Acrocephalidae	Acrocephalidae	Acrocephalidae	Acrocephalidae	Acrocephalidae	Acrocephalidae	Acrocephalidae	2	2	2.2	Adult	Capillaria	Capillaria	Capillaria	Capillaria	Capillaria	Capillaria	Capillaria	0
Summer	Summer	ASummer	N	East England	East England	East England	East England	East England	AEN4044	Acrocephalus_scirpaceus	Acrocephalidae	Acrocephalidae	Acrocephalidae	Acrocephalidae	Acrocephalidae	Acrocephalidae	Acrocephalidae	Acrocephalidae	Acrocephalidae	Acrocephalidae	2	2	2.2	Adult	Porrocaecum	Porrocaecum	Porrocaecum	Porrocaecum	APorrocaecum	Porrocaecum	Porrocaecum	0
Summer	Summer	ASummer	N	East England	East England	East England	East England	East England	AEN4044	Acrocephalus_scirpaceus	Acrocephalidae	Acrocephalidae	Acrocephalidae	Acrocephalidae	Acrocephalidae	Acrocephalidae	Acrocephalidae	Acrocephalidae	Acrocephalidae	Acrocephalidae	2	2	2.2	Adult	Cestode	Cestode	Cestode	Cestode	Cestode	Cestode	ACestode	0
Summer	Summer	ASummer	N	East England	East England	East England	East England	East England	AEN4044	Acrocephalus_scirpaceus	Acrocephalidae	Acrocephalidae	Acrocephalidae	Acrocephalidae	Acrocephalidae	Acrocephalidae	Acrocephalidae	Acrocephalidae	Acrocephalidae	Acrocephalidae	2	2	2.2	Adult	Trematode	Trematode	Trematode	Trematode	Trematode	Trematode	Trematode	0
Summer	Summer	ASummer	N	East England	East England	East England	East England	East England	AEN4044	Acrocephalus_scirpaceus	Acrocephalidae	Acrocephalidae	Acrocephalidae	Acrocephalidae	Acrocephalidae	Acrocephalidae	Acrocephalidae	Acrocephalidae	Acrocephalidae	Acrocephalidae	2	2	2.2	Adult	Eimeria	AEimeria	Eimeria	Eimeria	Eimeria	Eimeria	Eimeria	0
Summer	Summer	ASummer	N	East England	East England	East England	East England	East England	AEN4044	Acrocephalus_scirpaceus	Acrocephalidae	Acrocephalidae	Acrocephalidae	Acrocephalidae	Acrocephalidae	Acrocephalidae	Acrocephalidae	Acrocephalidae	Acrocephalidae	Acrocephalidae	2	2	2.2	Adult	Monocystis	Monocystis	Monocystis	AMonocystis	Monocystis	Monocystis	Monocystis	0
Summer	Summer	ASummer	N	East England	East England	East England	East England	East England	AEN4046	Parus_caeruleus	Paridae	Paridae	Paridae	Paridae	Paridae	AAParidae	Paridae	Paridae	Paridae	Paridae	3	3	2.2	Juvenile	Isospora	Isospora	AIsospora	Isospora	Isospora	Isospora	Isospora	0
Summer	Summer	ASummer	N	East England	East England	East England	East England	East England	AEN4046	Parus_caeruleus	Paridae	Paridae	Paridae	Paridae	Paridae	AAParidae	Paridae	Paridae	Paridae	Paridae	3	3	2.2	Juvenile	Syngamus	Syngamus	Syngamus	Syngamus	Syngamus	ASyngamus	Syngamus	0
Summer	Summer	ASummer	N	East England	East England	East England	East England	East England	AEN4046	Parus_caeruleus	Paridae	Paridae	Paridae	Paridae	Paridae	AAParidae	Paridae	Paridae	Paridae	Paridae	3	3	2.2	Juvenile	Capillaria	Capillaria	Capillaria	Capillaria	Capillaria	Capillaria	Capillaria	0
Summer	Summer	ASummer	N	East England	East England	East England	East England	East England	AEN4046	Parus_caeruleus	Paridae	Paridae	Paridae	Paridae	Paridae	AAParidae	Paridae	Paridae	Paridae	Paridae	3	3	2.2	Juvenile	Porrocaecum	Porrocaecum	Porrocaecum	Porrocaecum	APorrocaecum	Porrocaecum	Porrocaecum	0
Summer	Summer	ASummer	N	East England	East England	East England	East England	East England	AEN4046	Parus_caeruleus	Paridae	Paridae	Paridae	Paridae	Paridae	AAParidae	Paridae	Paridae	Paridae	Paridae	3	3	2.2	Juvenile	Cestode	Cestode	Cestode	Cestode	Cestode	Cestode	ACestode	0
Summer	Summer	ASummer	N	East England	East England	East England	East England	East England	AEN4046	Parus_caeruleus	Paridae	Paridae	Paridae	Paridae	Paridae	AAParidae	Paridae	Paridae	Paridae	Paridae	3	3	2.2	Juvenile	Trematode	Trematode	Trematode	Trematode	Trematode	Trematode	Trematode	0
Summer	Summer	ASummer	N	East England	East England	East England	East England	East England	AEN4046	Parus_caeruleus	Paridae	Paridae	Paridae	Paridae	Paridae	AAParidae	Paridae	Paridae	Paridae	Paridae	3	3	2.2	Juvenile	Eimeria	AEimeria	Eimeria	Eimeria	Eimeria	Eimeria	Eimeria	0
Summer	Summer	ASummer	N	East England	East England	East England	East England	East England	AEN4046	Parus_caeruleus	Paridae	Paridae	Paridae	Paridae	Paridae	AAParidae	Paridae	Paridae	Paridae	Paridae	3	3	2.2	Juvenile	Monocystis	Monocystis	Monocystis	AMonocystis	Monocystis	Monocystis	Monocystis	0
Summer	Summer	AASummer	N	East_England	East_England	East_England	East_England	East_England	AEN4047	Sylvia_atricapilla	Sylviidae	Sylviidae	Sylviidae	Sylviidae	Sylviidae	Sylviidae	Sylviidae	Sylviidae	AASylviidae	Sylviidae	2	2	2.2	Juvenile	Isospora	Isospora	AIsospora	Isospora	Isospora	Isospora	Isospora	2600
Summer	Summer	AASummer	N	East_England	East_England	East_England	East_England	East_England	AEN4047	Sylvia_atricapilla	Sylviidae	Sylviidae	Sylviidae	Sylviidae	Sylviidae	Sylviidae	Sylviidae	Sylviidae	AASylviidae	Sylviidae	2	2	2.2	Juvenile	Syngamus	Syngamus	Syngamus	Syngamus	Syngamus	ASyngamus	Syngamus	0
Summer	Summer	AASummer	N	East_England	East_England	East_England	East_England	East_England	AEN4047	Sylvia_atricapilla	Sylviidae	Sylviidae	Sylviidae	Sylviidae	Sylviidae	Sylviidae	Sylviidae	Sylviidae	AASylviidae	Sylviidae	2	2	2.2	Juvenile	Capillaria	Capillaria	Capillaria	Capillaria	Capillaria	Capillaria	Capillaria	0
Summer	Summer	AASummer	N	East_England	East_England	East_England	East_England	East_England	AEN4047	Sylvia_atricapilla	Sylviidae	Sylviidae	Sylviidae	Sylviidae	Sylviidae	Sylviidae	Sylviidae	Sylviidae	AASylviidae	Sylviidae	2	2	2.2	Juvenile	Porrocaecum	Porrocaecum	Porrocaecum	Porrocaecum	APorrocaecum	Porrocaecum	Porrocaecum	0
Summer	Summer	AASummer	N	East_England	East_England	East_England	East_England	East_England	AEN4047	Sylvia_atricapilla	Sylviidae	Sylviidae	Sylviidae	Sylviidae	Sylviidae	Sylviidae	Sylviidae	Sylviidae	AASylviidae	Sylviidae	2	2	2.2	Juvenile	Cestode	Cestode	Cestode	Cestode	Cestode	Cestode	ACestode	1500
Summer	Summer	AASummer	N	East_England	East_England	East_England	East_England	East_England	AEN4047	Sylvia_atricapilla	Sylviidae	Sylviidae	Sylviidae	Sylviidae	Sylviidae	Sylviidae	Sylviidae	Sylviidae	AASylviidae	Sylviidae	2	2	2.2	Juvenile	Trematode	Trematode	Trematode	Trematode	Trematode	Trematode	Trematode	0
Summer	Summer	AASummer	N	East_England	East_England	East_England	East_England	East_England	AEN4047	Sylvia_atricapilla	Sylviidae	Sylviidae	Sylviidae	Sylviidae	Sylviidae	Sylviidae	Sylviidae	Sylviidae	AASylviidae	Sylviidae	2	2	2.2	Juvenile	Eimeria	AEimeria	Eimeria	Eimeria	Eimeria	Eimeria	Eimeria	0
Summer	Summer	AASummer	N	East_England	East_England	East_England	East_England	East_England	AEN4047	Sylvia_atricapilla	Sylviidae	Sylviidae	Sylviidae	Sylviidae	Sylviidae	Sylviidae	Sylviidae	Sylviidae	AASylviidae	Sylviidae	2	2	2.2	Juvenile	Monocystis	Monocystis	Monocystis	AMonocystis	Monocystis	Monocystis	Monocystis	0
Spring	ASpring	Spring	Y	Southern Ireland	Southern Ireland	Southern Ireland	Southern Ireland	ASouthern Ireland	AER1007	Carduelis_carduelis	Fringillidae	Fringillidae	Fringillidae	AAFringillidae	Fringillidae	Fringillidae	Fringillidae	Fringillidae	Fringillidae	Fringillidae	3	1	10.1	Juvenile	Isospora	Isospora	AIsospora	Isospora	Isospora	Isospora	Isospora	0
Spring	ASpring	Spring	Y	Southern Ireland	Southern Ireland	Southern Ireland	Southern Ireland	ASouthern Ireland	AER1007	Carduelis_carduelis	Fringillidae	Fringillidae	Fringillidae	AAFringillidae	Fringillidae	Fringillidae	Fringillidae	Fringillidae	Fringillidae	Fringillidae	3	1	10.1	Juvenile	Syngamus	Syngamus	Syngamus	Syngamus	Syngamus	ASyngamus	Syngamus	0
Spring	ASpring	Spring	Y	Southern Ireland	Southern Ireland	Southern Ireland	Southern Ireland	ASouthern Ireland	AER1007	Carduelis_carduelis	Fringillidae	Fringillidae	Fringillidae	AAFringillidae	Fringillidae	Fringillidae	Fringillidae	Fringillidae	Fringillidae	Fringillidae	3	1	10.1	Juvenile	Capillaria	Capillaria	Capillaria	Capillaria	Capillaria	Capillaria	Capillaria	0
Spring	ASpring	Spring	Y	Southern Ireland	Southern Ireland	Southern Ireland	Southern Ireland	ASouthern Ireland	AER1007	Carduelis_carduelis	Fringillidae	Fringillidae	Fringillidae	AAFringillidae	Fringillidae	Fringillidae	Fringillidae	Fringillidae	Fringillidae	Fringillidae	3	1	10.1	Juvenile	Porrocaecum	Porrocaecum	Porrocaecum	Porrocaecum	APorrocaecum	Porrocaecum	Porrocaecum	0
Spring	ASpring	Spring	Y	Southern Ireland	Southern Ireland	Southern Ireland	Southern Ireland	ASouthern Ireland	AER1007	Carduelis_carduelis	Fringillidae	Fringillidae	Fringillidae	AAFringillidae	Fringillidae	Fringillidae	Fringillidae	Fringillidae	Fringillidae	Fringillidae	3	1	10.1	Juvenile	Cestode	Cestode	Cestode	Cestode	Cestode	Cestode	ACestode	0
Spring	ASpring	Spring	Y	Southern Ireland	Southern Ireland	Southern Ireland	Southern Ireland	ASouthern Ireland	AER1007	Carduelis_carduelis	Fringillidae	Fringillidae	Fringillidae	AAFringillidae	Fringillidae	Fringillidae	Fringillidae	Fringillidae	Fringillidae	Fringillidae	3	1	10.1	Juvenile	Trematode	Trematode	Trematode	Trematode	Trematode	Trematode	Trematode	0
Spring	ASpring	Spring	Y	Southern Ireland	Southern Ireland	Southern Ireland	Southern Ireland	ASouthern Ireland	AER1007	Carduelis_carduelis	Fringillidae	Fringillidae	Fringillidae	AAFringillidae	Fringillidae	Fringillidae	Fringillidae	Fringillidae	Fringillidae	Fringillidae	3	1	10.1	Juvenile	Eimeria	AEimeria	Eimeria	Eimeria	Eimeria	Eimeria	Eimeria	0
Spring	ASpring	Spring	Y	Southern Ireland	Southern Ireland	Southern Ireland	Southern Ireland	ASouthern Ireland	AER1007	Carduelis_carduelis	Fringillidae	Fringillidae	Fringillidae	AAFringillidae	Fringillidae	Fringillidae	Fringillidae	Fringillidae	Fringillidae	Fringillidae	3	1	10.1	Juvenile	Monocystis	Monocystis	Monocystis	AMonocystis	Monocystis	Monocystis	Monocystis	0
Winter	Winter	Winter	Y	Southern Ireland	Southern Ireland	Southern Ireland	Southern Ireland	ASouthern Ireland	AER1097	Fringilla_coelebs	Fringillidae	Fringillidae	Fringillidae	AAFringillidae	Fringillidae	Fringillidae	Fringillidae	Fringillidae	Fringillidae	Fringillidae	3	3	10.1	Adult	Isospora	Isospora	AIsospora	Isospora	Isospora	Isospora	Isospora	0
Winter	Winter	Winter	Y	Southern Ireland	Southern Ireland	Southern Ireland	Southern Ireland	ASouthern Ireland	AER1097	Fringilla_coelebs	Fringillidae	Fringillidae	Fringillidae	AAFringillidae	Fringillidae	Fringillidae	Fringillidae	Fringillidae	Fringillidae	Fringillidae	3	3	10.1	Adult	Syngamus	Syngamus	Syngamus	Syngamus	Syngamus	ASyngamus	Syngamus	0
Winter	Winter	Winter	Y	Southern Ireland	Southern Ireland	Southern Ireland	Southern Ireland	ASouthern Ireland	AER1097	Fringilla_coelebs	Fringillidae	Fringillidae	Fringillidae	AAFringillidae	Fringillidae	Fringillidae	Fringillidae	Fringillidae	Fringillidae	Fringillidae	3	3	10.1	Adult	Capillaria	Capillaria	Capillaria	Capillaria	Capillaria	Capillaria	Capillaria	0
Winter	Winter	Winter	Y	Southern Ireland	Southern Ireland	Southern Ireland	Southern Ireland	ASouthern Ireland	AER1097	Fringilla_coelebs	Fringillidae	Fringillidae	Fringillidae	AAFringillidae	Fringillidae	Fringillidae	Fringillidae	Fringillidae	Fringillidae	Fringillidae	3	3	10.1	Adult	Porrocaecum	Porrocaecum	Porrocaecum	Porrocaecum	APorrocaecum	Porrocaecum	Porrocaecum	0
Winter	Winter	Winter	Y	Southern Ireland	Southern Ireland	Southern Ireland	Southern Ireland	ASouthern Ireland	AER1097	Fringilla_coelebs	Fringillidae	Fringillidae	Fringillidae	AAFringillidae	Fringillidae	Fringillidae	Fringillidae	Fringillidae	Fringillidae	Fringillidae	3	3	10.1	Adult	Cestode	Cestode	Cestode	Cestode	Cestode	Cestode	ACestode	0
Winter	Winter	Winter	Y	Southern Ireland	Southern Ireland	Southern Ireland	Southern Ireland	ASouthern Ireland	AER1097	Fringilla_coelebs	Fringillidae	Fringillidae	Fringillidae	AAFringillidae	Fringillidae	Fringillidae	Fringillidae	Fringillidae	Fringillidae	Fringillidae	3	3	10.1	Adult	Trematode	Trematode	Trematode	Trematode	Trematode	Trematode	Trematode	0
Winter	Winter	Winter	Y	Southern Ireland	Southern Ireland	Southern Ireland	Southern Ireland	ASouthern Ireland	AER1097	Fringilla_coelebs	Fringillidae	Fringillidae	Fringillidae	AAFringillidae	Fringillidae	Fringillidae	Fringillidae	Fringillidae	Fringillidae	Fringillidae	3	3	10.1	Adult	Eimeria	AEimeria	Eimeria	Eimeria	Eimeria	Eimeria	Eimeria	0
Winter	Winter	Winter	Y	Southern Ireland	Southern Ireland	Southern Ireland	Southern Ireland	ASouthern Ireland	AER1097	Fringilla_coelebs	Fringillidae	Fringillidae	Fringillidae	AAFringillidae	Fringillidae	Fringillidae	Fringillidae	Fringillidae	Fringillidae	Fringillidae	3	3	10.1	Adult	Monocystis	Monocystis	Monocystis	AMonocystis	Monocystis	Monocystis	Monocystis	0
Spring	ASpring	Spring	Y	Southern Ireland	Southern Ireland	Southern Ireland	Southern Ireland	ASouthern Ireland	AER1138	Parus_major	Paridae	Paridae	Paridae	Paridae	Paridae	AAParidae	Paridae	Paridae	Paridae	Paridae	4	3	10.1	Juvenile	Isospora	Isospora	AIsospora	Isospora	Isospora	Isospora	Isospora	0
Spring	ASpring	Spring	Y	Southern Ireland	Southern Ireland	Southern Ireland	Southern Ireland	ASouthern Ireland	AER1138	Parus_major	Paridae	Paridae	Paridae	Paridae	Paridae	AAParidae	Paridae	Paridae	Paridae	Paridae	4	3	10.1	Juvenile	Syngamus	Syngamus	Syngamus	Syngamus	Syngamus	ASyngamus	Syngamus	0
Spring	ASpring	Spring	Y	Southern Ireland	Southern Ireland	Southern Ireland	Southern Ireland	ASouthern Ireland	AER1138	Parus_major	Paridae	Paridae	Paridae	Paridae	Paridae	AAParidae	Paridae	Paridae	Paridae	Paridae	4	3	10.1	Juvenile	Capillaria	Capillaria	Capillaria	Capillaria	Capillaria	Capillaria	Capillaria	0
Spring	ASpring	Spring	Y	Southern Ireland	Southern Ireland	Southern Ireland	Southern Ireland	ASouthern Ireland	AER1138	Parus_major	Paridae	Paridae	Paridae	Paridae	Paridae	AAParidae	Paridae	Paridae	Paridae	Paridae	4	3	10.1	Juvenile	Porrocaecum	Porrocaecum	Porrocaecum	Porrocaecum	APorrocaecum	Porrocaecum	Porrocaecum	0
Spring	ASpring	Spring	Y	Southern Ireland	Southern Ireland	Southern Ireland	Southern Ireland	ASouthern Ireland	AER1138	Parus_major	Paridae	Paridae	Paridae	Paridae	Paridae	AAParidae	Paridae	Paridae	Paridae	Paridae	4	3	10.1	Juvenile	Cestode	Cestode	Cestode	Cestode	Cestode	Cestode	ACestode	0
Spring	ASpring	Spring	Y	Southern Ireland	Southern Ireland	Southern Ireland	Southern Ireland	ASouthern Ireland	AER1138	Parus_major	Paridae	Paridae	Paridae	Paridae	Paridae	AAParidae	Paridae	Paridae	Paridae	Paridae	4	3	10.1	Juvenile	Trematode	Trematode	Trematode	Trematode	Trematode	Trematode	Trematode	0
Spring	ASpring	Spring	Y	Southern Ireland	Southern Ireland	Southern Ireland	Southern Ireland	ASouthern Ireland	AER1138	Parus_major	Paridae	Paridae	Paridae	Paridae	Paridae	AAParidae	Paridae	Paridae	Paridae	Paridae	4	3	10.1	Juvenile	Eimeria	AEimeria	Eimeria	Eimeria	Eimeria	Eimeria	Eimeria	0
Spring	ASpring	Spring	Y	Southern Ireland	Southern Ireland	Southern Ireland	Southern Ireland	ASouthern Ireland	AER1138	Parus_major	Paridae	Paridae	Paridae	Paridae	Paridae	AAParidae	Paridae	Paridae	Paridae	Paridae	4	3	10.1	Juvenile	Monocystis	Monocystis	Monocystis	AMonocystis	Monocystis	Monocystis	Monocystis	0
Spring	ASpring	Spring	Y	Southern Ireland	Southern Ireland	Southern Ireland	Southern Ireland	ASouthern Ireland	AER1151	Carduelis_carduelis	Fringillidae	Fringillidae	Fringillidae	AAFringillidae	Fringillidae	Fringillidae	Fringillidae	Fringillidae	Fringillidae	Fringillidae	3	1	10.1	Juvenile	Isospora	Isospora	AIsospora	Isospora	Isospora	Isospora	Isospora	0
Spring	ASpring	Spring	Y	Southern Ireland	Southern Ireland	Southern Ireland	Southern Ireland	ASouthern Ireland	AER1151	Carduelis_carduelis	Fringillidae	Fringillidae	Fringillidae	AAFringillidae	Fringillidae	Fringillidae	Fringillidae	Fringillidae	Fringillidae	Fringillidae	3	1	10.1	Juvenile	Syngamus	Syngamus	Syngamus	Syngamus	Syngamus	ASyngamus	Syngamus	0
Spring	ASpring	Spring	Y	Southern Ireland	Southern Ireland	Southern Ireland	Southern Ireland	ASouthern Ireland	AER1151	Carduelis_carduelis	Fringillidae	Fringillidae	Fringillidae	AAFringillidae	Fringillidae	Fringillidae	Fringillidae	Fringillidae	Fringillidae	Fringillidae	3	1	10.1	Juvenile	Capillaria	Capillaria	Capillaria	Capillaria	Capillaria	Capillaria	Capillaria	0
Spring	ASpring	Spring	Y	Southern Ireland	Southern Ireland	Southern Ireland	Southern Ireland	ASouthern Ireland	AER1151	Carduelis_carduelis	Fringillidae	Fringillidae	Fringillidae	AAFringillidae	Fringillidae	Fringillidae	Fringillidae	Fringillidae	Fringillidae	Fringillidae	3	1	10.1	Juvenile	Porrocaecum	Porrocaecum	Porrocaecum	Porrocaecum	APorrocaecum	Porrocaecum	Porrocaecum	0
Spring	ASpring	Spring	Y	Southern Ireland	Southern Ireland	Southern Ireland	Southern Ireland	ASouthern Ireland	AER1151	Carduelis_carduelis	Fringillidae	Fringillidae	Fringillidae	AAFringillidae	Fringillidae	Fringillidae	Fringillidae	Fringillidae	Fringillidae	Fringillidae	3	1	10.1	Juvenile	Cestode	Cestode	Cestode	Cestode	Cestode	Cestode	ACestode	0
Spring	ASpring	Spring	Y	Southern Ireland	Southern Ireland	Southern Ireland	Southern Ireland	ASouthern Ireland	AER1151	Carduelis_carduelis	Fringillidae	Fringillidae	Fringillidae	AAFringillidae	Fringillidae	Fringillidae	Fringillidae	Fringillidae	Fringillidae	Fringillidae	3	1	10.1	Juvenile	Trematode	Trematode	Trematode	Trematode	Trematode	Trematode	Trematode	0
Spring	ASpring	Spring	Y	Southern Ireland	Southern Ireland	Southern Ireland	Southern Ireland	ASouthern Ireland	AER1151	Carduelis_carduelis	Fringillidae	Fringillidae	Fringillidae	AAFringillidae	Fringillidae	Fringillidae	Fringillidae	Fringillidae	Fringillidae	Fringillidae	3	1	10.1	Juvenile	Eimeria	AEimeria	Eimeria	Eimeria	Eimeria	Eimeria	Eimeria	0
Spring	ASpring	Spring	Y	Southern Ireland	Southern Ireland	Southern Ireland	Southern Ireland	ASouthern Ireland	AER1151	Carduelis_carduelis	Fringillidae	Fringillidae	Fringillidae	AAFringillidae	Fringillidae	Fringillidae	Fringillidae	Fringillidae	Fringillidae	Fringillidae	3	1	10.1	Juvenile	Monocystis	Monocystis	Monocystis	AMonocystis	Monocystis	Monocystis	Monocystis	0
Spring	ASpring	Spring	Y	Southern Ireland	Southern Ireland	Southern Ireland	Southern Ireland	ASouthern Ireland	AER1166	Carduelis_cannabina	Fringillidae	Fringillidae	Fringillidae	AAFringillidae	Fringillidae	Fringillidae	Fringillidae	Fringillidae	Fringillidae	Fringillidae	3	1	10.1	Juvenile	Isospora	Isospora	AIsospora	Isospora	Isospora	Isospora	Isospora	0
Spring	ASpring	Spring	Y	Southern Ireland	Southern Ireland	Southern Ireland	Southern Ireland	ASouthern Ireland	AER1166	Carduelis_cannabina	Fringillidae	Fringillidae	Fringillidae	AAFringillidae	Fringillidae	Fringillidae	Fringillidae	Fringillidae	Fringillidae	Fringillidae	3	1	10.1	Juvenile	Syngamus	Syngamus	Syngamus	Syngamus	Syngamus	ASyngamus	Syngamus	0
Spring	ASpring	Spring	Y	Southern Ireland	Southern Ireland	Southern Ireland	Southern Ireland	ASouthern Ireland	AER1166	Carduelis_cannabina	Fringillidae	Fringillidae	Fringillidae	AAFringillidae	Fringillidae	Fringillidae	Fringillidae	Fringillidae	Fringillidae	Fringillidae	3	1	10.1	Juvenile	Capillaria	Capillaria	Capillaria	Capillaria	Capillaria	Capillaria	Capillaria	0
Spring	ASpring	Spring	Y	Southern Ireland	Southern Ireland	Southern Ireland	Southern Ireland	ASouthern Ireland	AER1166	Carduelis_cannabina	Fringillidae	Fringillidae	Fringillidae	AAFringillidae	Fringillidae	Fringillidae	Fringillidae	Fringillidae	Fringillidae	Fringillidae	3	1	10.1	Juvenile	Porrocaecum	Porrocaecum	Porrocaecum	Porrocaecum	APorrocaecum	Porrocaecum	Porrocaecum	0
Spring	ASpring	Spring	Y	Southern Ireland	Southern Ireland	Southern Ireland	Southern Ireland	ASouthern Ireland	AER1166	Carduelis_cannabina	Fringillidae	Fringillidae	Fringillidae	AAFringillidae	Fringillidae	Fringillidae	Fringillidae	Fringillidae	Fringillidae	Fringillidae	3	1	10.1	Juvenile	Cestode	Cestode	Cestode	Cestode	Cestode	Cestode	ACestode	0
Spring	ASpring	Spring	Y	Southern Ireland	Southern Ireland	Southern Ireland	Southern Ireland	ASouthern Ireland	AER1166	Carduelis_cannabina	Fringillidae	Fringillidae	Fringillidae	AAFringillidae	Fringillidae	Fringillidae	Fringillidae	Fringillidae	Fringillidae	Fringillidae	3	1	10.1	Juvenile	Trematode	Trematode	Trematode	Trematode	Trematode	Trematode	Trematode	0
Spring	ASpring	Spring	Y	Southern Ireland	Southern Ireland	Southern Ireland	Southern Ireland	ASouthern Ireland	AER1166	Carduelis_cannabina	Fringillidae	Fringillidae	Fringillidae	AAFringillidae	Fringillidae	Fringillidae	Fringillidae	Fringillidae	Fringillidae	Fringillidae	3	1	10.1	Juvenile	Eimeria	AEimeria	Eimeria	Eimeria	Eimeria	Eimeria	Eimeria	0
Spring	ASpring	Spring	Y	Southern Ireland	Southern Ireland	Southern Ireland	Southern Ireland	ASouthern Ireland	AER1166	Carduelis_cannabina	Fringillidae	Fringillidae	Fringillidae	AAFringillidae	Fringillidae	Fringillidae	Fringillidae	Fringillidae	Fringillidae	Fringillidae	3	1	10.1	Juvenile	Monocystis	Monocystis	Monocystis	AMonocystis	Monocystis	Monocystis	Monocystis	0
Spring	ASpring	Spring	Y	Southern Ireland	Southern Ireland	Southern Ireland	Southern Ireland	ASouthern Ireland	AER1174	Carduelis_carduelis	Fringillidae	Fringillidae	Fringillidae	AAFringillidae	Fringillidae	Fringillidae	Fringillidae	Fringillidae	Fringillidae	Fringillidae	3	1	10.1	Juvenile	Isospora	Isospora	AIsospora	Isospora	Isospora	Isospora	Isospora	0
Spring	ASpring	Spring	Y	Southern Ireland	Southern Ireland	Southern Ireland	Southern Ireland	ASouthern Ireland	AER1174	Carduelis_carduelis	Fringillidae	Fringillidae	Fringillidae	AAFringillidae	Fringillidae	Fringillidae	Fringillidae	Fringillidae	Fringillidae	Fringillidae	3	1	10.1	Juvenile	Syngamus	Syngamus	Syngamus	Syngamus	Syngamus	ASyngamus	Syngamus	0
Spring	ASpring	Spring	Y	Southern Ireland	Southern Ireland	Southern Ireland	Southern Ireland	ASouthern Ireland	AER1174	Carduelis_carduelis	Fringillidae	Fringillidae	Fringillidae	AAFringillidae	Fringillidae	Fringillidae	Fringillidae	Fringillidae	Fringillidae	Fringillidae	3	1	10.1	Juvenile	Capillaria	Capillaria	Capillaria	Capillaria	Capillaria	Capillaria	Capillaria	0
Spring	ASpring	Spring	Y	Southern Ireland	Southern Ireland	Southern Ireland	Southern Ireland	ASouthern Ireland	AER1174	Carduelis_carduelis	Fringillidae	Fringillidae	Fringillidae	AAFringillidae	Fringillidae	Fringillidae	Fringillidae	Fringillidae	Fringillidae	Fringillidae	3	1	10.1	Juvenile	Porrocaecum	Porrocaecum	Porrocaecum	Porrocaecum	APorrocaecum	Porrocaecum	Porrocaecum	0
Spring	ASpring	Spring	Y	Southern Ireland	Southern Ireland	Southern Ireland	Southern Ireland	ASouthern Ireland	AER1174	Carduelis_carduelis	Fringillidae	Fringillidae	Fringillidae	AAFringillidae	Fringillidae	Fringillidae	Fringillidae	Fringillidae	Fringillidae	Fringillidae	3	1	10.1	Juvenile	Cestode	Cestode	Cestode	Cestode	Cestode	Cestode	ACestode	0
Spring	ASpring	Spring	Y	Southern Ireland	Southern Ireland	Southern Ireland	Southern Ireland	ASouthern Ireland	AER1174	Carduelis_carduelis	Fringillidae	Fringillidae	Fringillidae	AAFringillidae	Fringillidae	Fringillidae	Fringillidae	Fringillidae	Fringillidae	Fringillidae	3	1	10.1	Juvenile	Trematode	Trematode	Trematode	Trematode	Trematode	Trematode	Trematode	0
Spring	ASpring	Spring	Y	Southern Ireland	Southern Ireland	Southern Ireland	Southern Ireland	ASouthern Ireland	AER1174	Carduelis_carduelis	Fringillidae	Fringillidae	Fringillidae	AAFringillidae	Fringillidae	Fringillidae	Fringillidae	Fringillidae	Fringillidae	Fringillidae	3	1	10.1	Juvenile	Eimeria	AEimeria	Eimeria	Eimeria	Eimeria	Eimeria	Eimeria	0
Spring	ASpring	Spring	Y	Southern Ireland	Southern Ireland	Southern Ireland	Southern Ireland	ASouthern Ireland	AER1174	Carduelis_carduelis	Fringillidae	Fringillidae	Fringillidae	AAFringillidae	Fringillidae	Fringillidae	Fringillidae	Fringillidae	Fringillidae	Fringillidae	3	1	10.1	Juvenile	Monocystis	Monocystis	Monocystis	AMonocystis	Monocystis	Monocystis	Monocystis	0
Spring	ASpring	Spring	Y	Southern Ireland	Southern Ireland	Southern Ireland	Southern Ireland	ASouthern Ireland	AER1181	Sylvia_atricapilla	Sylviidae	Sylviidae	Sylviidae	Sylviidae	Sylviidae	Sylviidae	Sylviidae	Sylviidae	AASylviidae	Sylviidae	2	2	10.1	Adult	Isospora	Isospora	AIsospora	Isospora	Isospora	Isospora	Isospora	0
Spring	ASpring	Spring	Y	Southern Ireland	Southern Ireland	Southern Ireland	Southern Ireland	ASouthern Ireland	AER1181	Sylvia_atricapilla	Sylviidae	Sylviidae	Sylviidae	Sylviidae	Sylviidae	Sylviidae	Sylviidae	Sylviidae	AASylviidae	Sylviidae	2	2	10.1	Adult	Syngamus	Syngamus	Syngamus	Syngamus	Syngamus	ASyngamus	Syngamus	0
Spring	ASpring	Spring	Y	Southern Ireland	Southern Ireland	Southern Ireland	Southern Ireland	ASouthern Ireland	AER1181	Sylvia_atricapilla	Sylviidae	Sylviidae	Sylviidae	Sylviidae	Sylviidae	Sylviidae	Sylviidae	Sylviidae	AASylviidae	Sylviidae	2	2	10.1	Adult	Capillaria	Capillaria	Capillaria	Capillaria	Capillaria	Capillaria	Capillaria	0
Spring	ASpring	Spring	Y	Southern Ireland	Southern Ireland	Southern Ireland	Southern Ireland	ASouthern Ireland	AER1181	Sylvia_atricapilla	Sylviidae	Sylviidae	Sylviidae	Sylviidae	Sylviidae	Sylviidae	Sylviidae	Sylviidae	AASylviidae	Sylviidae	2	2	10.1	Adult	Porrocaecum	Porrocaecum	Porrocaecum	Porrocaecum	APorrocaecum	Porrocaecum	Porrocaecum	0
Spring	ASpring	Spring	Y	Southern Ireland	Southern Ireland	Southern Ireland	Southern Ireland	ASouthern Ireland	AER1181	Sylvia_atricapilla	Sylviidae	Sylviidae	Sylviidae	Sylviidae	Sylviidae	Sylviidae	Sylviidae	Sylviidae	AASylviidae	Sylviidae	2	2	10.1	Adult	Cestode	Cestode	Cestode	Cestode	Cestode	Cestode	ACestode	0
Spring	ASpring	Spring	Y	Southern Ireland	Southern Ireland	Southern Ireland	Southern Ireland	ASouthern Ireland	AER1181	Sylvia_atricapilla	Sylviidae	Sylviidae	Sylviidae	Sylviidae	Sylviidae	Sylviidae	Sylviidae	Sylviidae	AASylviidae	Sylviidae	2	2	10.1	Adult	Trematode	Trematode	Trematode	Trematode	Trematode	Trematode	Trematode	0
Spring	ASpring	Spring	Y	Southern Ireland	Southern Ireland	Southern Ireland	Southern Ireland	ASouthern Ireland	AER1181	Sylvia_atricapilla	Sylviidae	Sylviidae	Sylviidae	Sylviidae	Sylviidae	Sylviidae	Sylviidae	Sylviidae	AASylviidae	Sylviidae	2	2	10.1	Adult	Eimeria	AEimeria	Eimeria	Eimeria	Eimeria	Eimeria	Eimeria	0
Spring	ASpring	Spring	Y	Southern Ireland	Southern Ireland	Southern Ireland	Southern Ireland	ASouthern Ireland	AER1181	Sylvia_atricapilla	Sylviidae	Sylviidae	Sylviidae	Sylviidae	Sylviidae	Sylviidae	Sylviidae	Sylviidae	AASylviidae	Sylviidae	2	2	10.1	Adult	Monocystis	Monocystis	Monocystis	AMonocystis	Monocystis	Monocystis	Monocystis	0
Winter	Winter	Winter	Y	Northwest Wales	Northwest Wales	ANorthwest Wales	Northwest Wales	Northwest Wales	AFA8110	Fringilla_coelebs	Fringillidae	Fringillidae	Fringillidae	AAFringillidae	Fringillidae	Fringillidae	Fringillidae	Fringillidae	Fringillidae	Fringillidae	3	3	7.7	Adult	Isospora	Isospora	AIsospora	Isospora	Isospora	Isospora	Isospora	0
Winter	Winter	Winter	Y	Northwest Wales	Northwest Wales	ANorthwest Wales	Northwest Wales	Northwest Wales	AFA8110	Fringilla_coelebs	Fringillidae	Fringillidae	Fringillidae	AAFringillidae	Fringillidae	Fringillidae	Fringillidae	Fringillidae	Fringillidae	Fringillidae	3	3	7.7	Adult	Syngamus	Syngamus	Syngamus	Syngamus	Syngamus	ASyngamus	Syngamus	0
Winter	Winter	Winter	Y	Northwest Wales	Northwest Wales	ANorthwest Wales	Northwest Wales	Northwest Wales	AFA8110	Fringilla_coelebs	Fringillidae	Fringillidae	Fringillidae	AAFringillidae	Fringillidae	Fringillidae	Fringillidae	Fringillidae	Fringillidae	Fringillidae	3	3	7.7	Adult	Capillaria	Capillaria	Capillaria	Capillaria	Capillaria	Capillaria	Capillaria	0
Winter	Winter	Winter	Y	Northwest Wales	Northwest Wales	ANorthwest Wales	Northwest Wales	Northwest Wales	AFA8110	Fringilla_coelebs	Fringillidae	Fringillidae	Fringillidae	AAFringillidae	Fringillidae	Fringillidae	Fringillidae	Fringillidae	Fringillidae	Fringillidae	3	3	7.7	Adult	Porrocaecum	Porrocaecum	Porrocaecum	Porrocaecum	APorrocaecum	Porrocaecum	Porrocaecum	0
Winter	Winter	Winter	Y	Northwest Wales	Northwest Wales	ANorthwest Wales	Northwest Wales	Northwest Wales	AFA8110	Fringilla_coelebs	Fringillidae	Fringillidae	Fringillidae	AAFringillidae	Fringillidae	Fringillidae	Fringillidae	Fringillidae	Fringillidae	Fringillidae	3	3	7.7	Adult	Cestode	Cestode	Cestode	Cestode	Cestode	Cestode	ACestode	0
Winter	Winter	Winter	Y	Northwest Wales	Northwest Wales	ANorthwest Wales	Northwest Wales	Northwest Wales	AFA8110	Fringilla_coelebs	Fringillidae	Fringillidae	Fringillidae	AAFringillidae	Fringillidae	Fringillidae	Fringillidae	Fringillidae	Fringillidae	Fringillidae	3	3	7.7	Adult	Trematode	Trematode	Trematode	Trematode	Trematode	Trematode	Trematode	0
Winter	Winter	Winter	Y	Northwest Wales	Northwest Wales	ANorthwest Wales	Northwest Wales	Northwest Wales	AFA8110	Fringilla_coelebs	Fringillidae	Fringillidae	Fringillidae	AAFringillidae	Fringillidae	Fringillidae	Fringillidae	Fringillidae	Fringillidae	Fringillidae	3	3	7.7	Adult	Eimeria	AEimeria	Eimeria	Eimeria	Eimeria	Eimeria	Eimeria	0
Winter	Winter	Winter	Y	Northwest Wales	Northwest Wales	ANorthwest Wales	Northwest Wales	Northwest Wales	AFA8110	Fringilla_coelebs	Fringillidae	Fringillidae	Fringillidae	AAFringillidae	Fringillidae	Fringillidae	Fringillidae	Fringillidae	Fringillidae	Fringillidae	3	3	7.7	Adult	Monocystis	Monocystis	Monocystis	AMonocystis	Monocystis	Monocystis	Monocystis	0
Autumn	Autumn	Autumn	Y	Northwest Wales	Northwest Wales	ANorthwest Wales	Northwest Wales	Northwest Wales	AFA8190	Fringilla_coelebs	Fringillidae	Fringillidae	Fringillidae	AAFringillidae	Fringillidae	Fringillidae	Fringillidae	Fringillidae	Fringillidae	Fringillidae	3	3	8.2	Adult	Isospora	Isospora	AIsospora	Isospora	Isospora	Isospora	Isospora	0
Autumn	Autumn	Autumn	Y	Northwest Wales	Northwest Wales	ANorthwest Wales	Northwest Wales	Northwest Wales	AFA8190	Fringilla_coelebs	Fringillidae	Fringillidae	Fringillidae	AAFringillidae	Fringillidae	Fringillidae	Fringillidae	Fringillidae	Fringillidae	Fringillidae	3	3	8.2	Adult	Syngamus	Syngamus	Syngamus	Syngamus	Syngamus	ASyngamus	Syngamus	0
Autumn	Autumn	Autumn	Y	Northwest Wales	Northwest Wales	ANorthwest Wales	Northwest Wales	Northwest Wales	AFA8190	Fringilla_coelebs	Fringillidae	Fringillidae	Fringillidae	AAFringillidae	Fringillidae	Fringillidae	Fringillidae	Fringillidae	Fringillidae	Fringillidae	3	3	8.2	Adult	Capillaria	Capillaria	Capillaria	Capillaria	Capillaria	Capillaria	Capillaria	0
Autumn	Autumn	Autumn	Y	Northwest Wales	Northwest Wales	ANorthwest Wales	Northwest Wales	Northwest Wales	AFA8190	Fringilla_coelebs	Fringillidae	Fringillidae	Fringillidae	AAFringillidae	Fringillidae	Fringillidae	Fringillidae	Fringillidae	Fringillidae	Fringillidae	3	3	8.2	Adult	Porrocaecum	Porrocaecum	Porrocaecum	Porrocaecum	APorrocaecum	Porrocaecum	Porrocaecum	0
Autumn	Autumn	Autumn	Y	Northwest Wales	Northwest Wales	ANorthwest Wales	Northwest Wales	Northwest Wales	AFA8190	Fringilla_coelebs	Fringillidae	Fringillidae	Fringillidae	AAFringillidae	Fringillidae	Fringillidae	Fringillidae	Fringillidae	Fringillidae	Fringillidae	3	3	8.2	Adult	Cestode	Cestode	Cestode	Cestode	Cestode	Cestode	ACestode	0
Autumn	Autumn	Autumn	Y	Northwest Wales	Northwest Wales	ANorthwest Wales	Northwest Wales	Northwest Wales	AFA8190	Fringilla_coelebs	Fringillidae	Fringillidae	Fringillidae	AAFringillidae	Fringillidae	Fringillidae	Fringillidae	Fringillidae	Fringillidae	Fringillidae	3	3	8.2	Adult	Trematode	Trematode	Trematode	Trematode	Trematode	Trematode	Trematode	0
Autumn	Autumn	Autumn	Y	Northwest Wales	Northwest Wales	ANorthwest Wales	Northwest Wales	Northwest Wales	AFA8190	Fringilla_coelebs	Fringillidae	Fringillidae	Fringillidae	AAFringillidae	Fringillidae	Fringillidae	Fringillidae	Fringillidae	Fringillidae	Fringillidae	3	3	8.2	Adult	Eimeria	AEimeria	Eimeria	Eimeria	Eimeria	Eimeria	Eimeria	0
Autumn	Autumn	Autumn	Y	Northwest Wales	Northwest Wales	ANorthwest Wales	Northwest Wales	Northwest Wales	AFA8190	Fringilla_coelebs	Fringillidae	Fringillidae	Fringillidae	AAFringillidae	Fringillidae	Fringillidae	Fringillidae	Fringillidae	Fringillidae	Fringillidae	3	3	8.2	Adult	Monocystis	Monocystis	Monocystis	AMonocystis	Monocystis	Monocystis	Monocystis	0
Spring	ASpring	Spring	Y	Northwest Wales	Northwest Wales	ANorthwest Wales	Northwest Wales	Northwest Wales	AFA8968	Carduelis_spinus	Fringillidae	Fringillidae	Fringillidae	AAFringillidae	Fringillidae	Fringillidae	Fringillidae	Fringillidae	Fringillidae	Fringillidae	2	1	5.4	Juvenile	Isospora	Isospora	AIsospora	Isospora	Isospora	Isospora	Isospora	0
Spring	ASpring	Spring	Y	Northwest Wales	Northwest Wales	ANorthwest Wales	Northwest Wales	Northwest Wales	AFA8968	Carduelis_spinus	Fringillidae	Fringillidae	Fringillidae	AAFringillidae	Fringillidae	Fringillidae	Fringillidae	Fringillidae	Fringillidae	Fringillidae	2	1	5.4	Juvenile	Syngamus	Syngamus	Syngamus	Syngamus	Syngamus	ASyngamus	Syngamus	0
Spring	ASpring	Spring	Y	Northwest Wales	Northwest Wales	ANorthwest Wales	Northwest Wales	Northwest Wales	AFA8968	Carduelis_spinus	Fringillidae	Fringillidae	Fringillidae	AAFringillidae	Fringillidae	Fringillidae	Fringillidae	Fringillidae	Fringillidae	Fringillidae	2	1	5.4	Juvenile	Capillaria	Capillaria	Capillaria	Capillaria	Capillaria	Capillaria	Capillaria	0
Spring	ASpring	Spring	Y	Northwest Wales	Northwest Wales	ANorthwest Wales	Northwest Wales	Northwest Wales	AFA8968	Carduelis_spinus	Fringillidae	Fringillidae	Fringillidae	AAFringillidae	Fringillidae	Fringillidae	Fringillidae	Fringillidae	Fringillidae	Fringillidae	2	1	5.4	Juvenile	Porrocaecum	Porrocaecum	Porrocaecum	Porrocaecum	APorrocaecum	Porrocaecum	Porrocaecum	0
Spring	ASpring	Spring	Y	Northwest Wales	Northwest Wales	ANorthwest Wales	Northwest Wales	Northwest Wales	AFA8968	Carduelis_spinus	Fringillidae	Fringillidae	Fringillidae	AAFringillidae	Fringillidae	Fringillidae	Fringillidae	Fringillidae	Fringillidae	Fringillidae	2	1	5.4	Juvenile	Cestode	Cestode	Cestode	Cestode	Cestode	Cestode	ACestode	0
Spring	ASpring	Spring	Y	Northwest Wales	Northwest Wales	ANorthwest Wales	Northwest Wales	Northwest Wales	AFA8968	Carduelis_spinus	Fringillidae	Fringillidae	Fringillidae	AAFringillidae	Fringillidae	Fringillidae	Fringillidae	Fringillidae	Fringillidae	Fringillidae	2	1	5.4	Juvenile	Trematode	Trematode	Trematode	Trematode	Trematode	Trematode	Trematode	0
Spring	ASpring	Spring	Y	Northwest Wales	Northwest Wales	ANorthwest Wales	Northwest Wales	Northwest Wales	AFA8968	Carduelis_spinus	Fringillidae	Fringillidae	Fringillidae	AAFringillidae	Fringillidae	Fringillidae	Fringillidae	Fringillidae	Fringillidae	Fringillidae	2	1	5.4	Juvenile	Eimeria	AEimeria	Eimeria	Eimeria	Eimeria	Eimeria	Eimeria	0
Spring	ASpring	Spring	Y	Northwest Wales	Northwest Wales	ANorthwest Wales	Northwest Wales	Northwest Wales	AFA8968	Carduelis_spinus	Fringillidae	Fringillidae	Fringillidae	AAFringillidae	Fringillidae	Fringillidae	Fringillidae	Fringillidae	Fringillidae	Fringillidae	2	1	5.4	Juvenile	Monocystis	Monocystis	Monocystis	AMonocystis	Monocystis	Monocystis	Monocystis	0
Spring	ASpring	Spring	Y	Northwest Wales	Northwest Wales	ANorthwest Wales	Northwest Wales	Northwest Wales	AFA8969	Parus_caeruleus	Paridae	Paridae	Paridae	Paridae	Paridae	AAParidae	Paridae	Paridae	Paridae	Paridae	3	3	8.2	Juvenile	Isospora	Isospora	AIsospora	Isospora	Isospora	Isospora	Isospora	0
Spring	ASpring	Spring	Y	Northwest Wales	Northwest Wales	ANorthwest Wales	Northwest Wales	Northwest Wales	AFA8969	Parus_caeruleus	Paridae	Paridae	Paridae	Paridae	Paridae	AAParidae	Paridae	Paridae	Paridae	Paridae	3	3	8.2	Juvenile	Syngamus	Syngamus	Syngamus	Syngamus	Syngamus	ASyngamus	Syngamus	0
Spring	ASpring	Spring	Y	Northwest Wales	Northwest Wales	ANorthwest Wales	Northwest Wales	Northwest Wales	AFA8969	Parus_caeruleus	Paridae	Paridae	Paridae	Paridae	Paridae	AAParidae	Paridae	Paridae	Paridae	Paridae	3	3	8.2	Juvenile	Capillaria	Capillaria	Capillaria	Capillaria	Capillaria	Capillaria	Capillaria	0
Spring	ASpring	Spring	Y	Northwest Wales	Northwest Wales	ANorthwest Wales	Northwest Wales	Northwest Wales	AFA8969	Parus_caeruleus	Paridae	Paridae	Paridae	Paridae	Paridae	AAParidae	Paridae	Paridae	Paridae	Paridae	3	3	8.2	Juvenile	Porrocaecum	Porrocaecum	Porrocaecum	Porrocaecum	APorrocaecum	Porrocaecum	Porrocaecum	0
Spring	ASpring	Spring	Y	Northwest Wales	Northwest Wales	ANorthwest Wales	Northwest Wales	Northwest Wales	AFA8969	Parus_caeruleus	Paridae	Paridae	Paridae	Paridae	Paridae	AAParidae	Paridae	Paridae	Paridae	Paridae	3	3	8.2	Juvenile	Cestode	Cestode	Cestode	Cestode	Cestode	Cestode	ACestode	0
Spring	ASpring	Spring	Y	Northwest Wales	Northwest Wales	ANorthwest Wales	Northwest Wales	Northwest Wales	AFA8969	Parus_caeruleus	Paridae	Paridae	Paridae	Paridae	Paridae	AAParidae	Paridae	Paridae	Paridae	Paridae	3	3	8.2	Juvenile	Trematode	Trematode	Trematode	Trematode	Trematode	Trematode	Trematode	0
Spring	ASpring	Spring	Y	Northwest Wales	Northwest Wales	ANorthwest Wales	Northwest Wales	Northwest Wales	AFA8969	Parus_caeruleus	Paridae	Paridae	Paridae	Paridae	Paridae	AAParidae	Paridae	Paridae	Paridae	Paridae	3	3	8.2	Juvenile	Eimeria	AEimeria	Eimeria	Eimeria	Eimeria	Eimeria	Eimeria	0
Spring	ASpring	Spring	Y	Northwest Wales	Northwest Wales	ANorthwest Wales	Northwest Wales	Northwest Wales	AFA8969	Parus_caeruleus	Paridae	Paridae	Paridae	Paridae	Paridae	AAParidae	Paridae	Paridae	Paridae	Paridae	3	3	8.2	Juvenile	Monocystis	Monocystis	Monocystis	AMonocystis	Monocystis	Monocystis	Monocystis	0
Spring	ASpring	Spring	Y	Northwest Wales	Northwest Wales	ANorthwest Wales	Northwest Wales	Northwest Wales	AFA8970	Carduelis_spinus	Fringillidae	Fringillidae	Fringillidae	AAFringillidae	Fringillidae	Fringillidae	Fringillidae	Fringillidae	Fringillidae	Fringillidae	2	1	5.4	Juvenile	Isospora	Isospora	AIsospora	Isospora	Isospora	Isospora	Isospora	0
Spring	ASpring	Spring	Y	Northwest Wales	Northwest Wales	ANorthwest Wales	Northwest Wales	Northwest Wales	AFA8970	Carduelis_spinus	Fringillidae	Fringillidae	Fringillidae	AAFringillidae	Fringillidae	Fringillidae	Fringillidae	Fringillidae	Fringillidae	Fringillidae	2	1	5.4	Juvenile	Syngamus	Syngamus	Syngamus	Syngamus	Syngamus	ASyngamus	Syngamus	0
Spring	ASpring	Spring	Y	Northwest Wales	Northwest Wales	ANorthwest Wales	Northwest Wales	Northwest Wales	AFA8970	Carduelis_spinus	Fringillidae	Fringillidae	Fringillidae	AAFringillidae	Fringillidae	Fringillidae	Fringillidae	Fringillidae	Fringillidae	Fringillidae	2	1	5.4	Juvenile	Capillaria	Capillaria	Capillaria	Capillaria	Capillaria	Capillaria	Capillaria	0
Spring	ASpring	Spring	Y	Northwest Wales	Northwest Wales	ANorthwest Wales	Northwest Wales	Northwest Wales	AFA8970	Carduelis_spinus	Fringillidae	Fringillidae	Fringillidae	AAFringillidae	Fringillidae	Fringillidae	Fringillidae	Fringillidae	Fringillidae	Fringillidae	2	1	5.4	Juvenile	Porrocaecum	Porrocaecum	Porrocaecum	Porrocaecum	APorrocaecum	Porrocaecum	Porrocaecum	0
Spring	ASpring	Spring	Y	Northwest Wales	Northwest Wales	ANorthwest Wales	Northwest Wales	Northwest Wales	AFA8970	Carduelis_spinus	Fringillidae	Fringillidae	Fringillidae	AAFringillidae	Fringillidae	Fringillidae	Fringillidae	Fringillidae	Fringillidae	Fringillidae	2	1	5.4	Juvenile	Cestode	Cestode	Cestode	Cestode	Cestode	Cestode	ACestode	0
Spring	ASpring	Spring	Y	Northwest Wales	Northwest Wales	ANorthwest Wales	Northwest Wales	Northwest Wales	AFA8970	Carduelis_spinus	Fringillidae	Fringillidae	Fringillidae	AAFringillidae	Fringillidae	Fringillidae	Fringillidae	Fringillidae	Fringillidae	Fringillidae	2	1	5.4	Juvenile	Trematode	Trematode	Trematode	Trematode	Trematode	Trematode	Trematode	0
Spring	ASpring	Spring	Y	Northwest Wales	Northwest Wales	ANorthwest Wales	Northwest Wales	Northwest Wales	AFA8970	Carduelis_spinus	Fringillidae	Fringillidae	Fringillidae	AAFringillidae	Fringillidae	Fringillidae	Fringillidae	Fringillidae	Fringillidae	Fringillidae	2	1	5.4	Juvenile	Eimeria	AEimeria	Eimeria	Eimeria	Eimeria	Eimeria	Eimeria	0
Spring	ASpring	Spring	Y	Northwest Wales	Northwest Wales	ANorthwest Wales	Northwest Wales	Northwest Wales	AFA8970	Carduelis_spinus	Fringillidae	Fringillidae	Fringillidae	AAFringillidae	Fringillidae	Fringillidae	Fringillidae	Fringillidae	Fringillidae	Fringillidae	2	1	5.4	Juvenile	Monocystis	Monocystis	Monocystis	AMonocystis	Monocystis	Monocystis	Monocystis	0
Spring	ASpring	Spring	Y	Northwest Wales	Northwest Wales	ANorthwest Wales	Northwest Wales	Northwest Wales	AFA8972	Carduelis_flammea	Fringillidae	Fringillidae	Fringillidae	AAFringillidae	Fringillidae	Fringillidae	Fringillidae	Fringillidae	Fringillidae	Fringillidae	5	3	5.4	Juvenile	Isospora	Isospora	AIsospora	Isospora	Isospora	Isospora	Isospora	0
Spring	ASpring	Spring	Y	Northwest Wales	Northwest Wales	ANorthwest Wales	Northwest Wales	Northwest Wales	AFA8972	Carduelis_flammea	Fringillidae	Fringillidae	Fringillidae	AAFringillidae	Fringillidae	Fringillidae	Fringillidae	Fringillidae	Fringillidae	Fringillidae	5	3	5.4	Juvenile	Syngamus	Syngamus	Syngamus	Syngamus	Syngamus	ASyngamus	Syngamus	0
Spring	ASpring	Spring	Y	Northwest Wales	Northwest Wales	ANorthwest Wales	Northwest Wales	Northwest Wales	AFA8972	Carduelis_flammea	Fringillidae	Fringillidae	Fringillidae	AAFringillidae	Fringillidae	Fringillidae	Fringillidae	Fringillidae	Fringillidae	Fringillidae	5	3	5.4	Juvenile	Capillaria	Capillaria	Capillaria	Capillaria	Capillaria	Capillaria	Capillaria	0
Spring	ASpring	Spring	Y	Northwest Wales	Northwest Wales	ANorthwest Wales	Northwest Wales	Northwest Wales	AFA8972	Carduelis_flammea	Fringillidae	Fringillidae	Fringillidae	AAFringillidae	Fringillidae	Fringillidae	Fringillidae	Fringillidae	Fringillidae	Fringillidae	5	3	5.4	Juvenile	Porrocaecum	Porrocaecum	Porrocaecum	Porrocaecum	APorrocaecum	Porrocaecum	Porrocaecum	0
Spring	ASpring	Spring	Y	Northwest Wales	Northwest Wales	ANorthwest Wales	Northwest Wales	Northwest Wales	AFA8972	Carduelis_flammea	Fringillidae	Fringillidae	Fringillidae	AAFringillidae	Fringillidae	Fringillidae	Fringillidae	Fringillidae	Fringillidae	Fringillidae	5	3	5.4	Juvenile	Cestode	Cestode	Cestode	Cestode	Cestode	Cestode	ACestode	0
Spring	ASpring	Spring	Y	Northwest Wales	Northwest Wales	ANorthwest Wales	Northwest Wales	Northwest Wales	AFA8972	Carduelis_flammea	Fringillidae	Fringillidae	Fringillidae	AAFringillidae	Fringillidae	Fringillidae	Fringillidae	Fringillidae	Fringillidae	Fringillidae	5	3	5.4	Juvenile	Trematode	Trematode	Trematode	Trematode	Trematode	Trematode	Trematode	0
Spring	ASpring	Spring	Y	Northwest Wales	Northwest Wales	ANorthwest Wales	Northwest Wales	Northwest Wales	AFA8972	Carduelis_flammea	Fringillidae	Fringillidae	Fringillidae	AAFringillidae	Fringillidae	Fringillidae	Fringillidae	Fringillidae	Fringillidae	Fringillidae	5	3	5.4	Juvenile	Eimeria	AEimeria	Eimeria	Eimeria	Eimeria	Eimeria	Eimeria	0
Spring	ASpring	Spring	Y	Northwest Wales	Northwest Wales	ANorthwest Wales	Northwest Wales	Northwest Wales	AFA8972	Carduelis_flammea	Fringillidae	Fringillidae	Fringillidae	AAFringillidae	Fringillidae	Fringillidae	Fringillidae	Fringillidae	Fringillidae	Fringillidae	5	3	5.4	Juvenile	Monocystis	Monocystis	Monocystis	AMonocystis	Monocystis	Monocystis	Monocystis	0
Spring	ASpring	Spring	Y	Northwest Wales	Northwest Wales	ANorthwest Wales	Northwest Wales	Northwest Wales	AFA8974	Carduelis_spinus	Fringillidae	Fringillidae	Fringillidae	AAFringillidae	Fringillidae	Fringillidae	Fringillidae	Fringillidae	Fringillidae	Fringillidae	2	1	5.4	Juvenile	Isospora	Isospora	AIsospora	Isospora	Isospora	Isospora	Isospora	0
Spring	ASpring	Spring	Y	Northwest Wales	Northwest Wales	ANorthwest Wales	Northwest Wales	Northwest Wales	AFA8974	Carduelis_spinus	Fringillidae	Fringillidae	Fringillidae	AAFringillidae	Fringillidae	Fringillidae	Fringillidae	Fringillidae	Fringillidae	Fringillidae	2	1	5.4	Juvenile	Syngamus	Syngamus	Syngamus	Syngamus	Syngamus	ASyngamus	Syngamus	0
Spring	ASpring	Spring	Y	Northwest Wales	Northwest Wales	ANorthwest Wales	Northwest Wales	Northwest Wales	AFA8974	Carduelis_spinus	Fringillidae	Fringillidae	Fringillidae	AAFringillidae	Fringillidae	Fringillidae	Fringillidae	Fringillidae	Fringillidae	Fringillidae	2	1	5.4	Juvenile	Capillaria	Capillaria	Capillaria	Capillaria	Capillaria	Capillaria	Capillaria	0
Spring	ASpring	Spring	Y	Northwest Wales	Northwest Wales	ANorthwest Wales	Northwest Wales	Northwest Wales	AFA8974	Carduelis_spinus	Fringillidae	Fringillidae	Fringillidae	AAFringillidae	Fringillidae	Fringillidae	Fringillidae	Fringillidae	Fringillidae	Fringillidae	2	1	5.4	Juvenile	Porrocaecum	Porrocaecum	Porrocaecum	Porrocaecum	APorrocaecum	Porrocaecum	Porrocaecum	0
Spring	ASpring	Spring	Y	Northwest Wales	Northwest Wales	ANorthwest Wales	Northwest Wales	Northwest Wales	AFA8974	Carduelis_spinus	Fringillidae	Fringillidae	Fringillidae	AAFringillidae	Fringillidae	Fringillidae	Fringillidae	Fringillidae	Fringillidae	Fringillidae	2	1	5.4	Juvenile	Cestode	Cestode	Cestode	Cestode	Cestode	Cestode	ACestode	0
Spring	ASpring	Spring	Y	Northwest Wales	Northwest Wales	ANorthwest Wales	Northwest Wales	Northwest Wales	AFA8974	Carduelis_spinus	Fringillidae	Fringillidae	Fringillidae	AAFringillidae	Fringillidae	Fringillidae	Fringillidae	Fringillidae	Fringillidae	Fringillidae	2	1	5.4	Juvenile	Trematode	Trematode	Trematode	Trematode	Trematode	Trematode	Trematode	0
Spring	ASpring	Spring	Y	Northwest Wales	Northwest Wales	ANorthwest Wales	Northwest Wales	Northwest Wales	AFA8974	Carduelis_spinus	Fringillidae	Fringillidae	Fringillidae	AAFringillidae	Fringillidae	Fringillidae	Fringillidae	Fringillidae	Fringillidae	Fringillidae	2	1	5.4	Juvenile	Eimeria	AEimeria	Eimeria	Eimeria	Eimeria	Eimeria	Eimeria	0
Spring	ASpring	Spring	Y	Northwest Wales	Northwest Wales	ANorthwest Wales	Northwest Wales	Northwest Wales	AFA8974	Carduelis_spinus	Fringillidae	Fringillidae	Fringillidae	AAFringillidae	Fringillidae	Fringillidae	Fringillidae	Fringillidae	Fringillidae	Fringillidae	2	1	5.4	Juvenile	Monocystis	Monocystis	Monocystis	AMonocystis	Monocystis	Monocystis	Monocystis	0
Spring	ASpring	Spring	Y	Northwest Wales	Northwest Wales	ANorthwest Wales	Northwest Wales	Northwest Wales	AFA8975	Carduelis_flammea	Fringillidae	Fringillidae	Fringillidae	AAFringillidae	Fringillidae	Fringillidae	Fringillidae	Fringillidae	Fringillidae	Fringillidae	5	3	5.4	Juvenile	Isospora	Isospora	AIsospora	Isospora	Isospora	Isospora	Isospora	0
Spring	ASpring	Spring	Y	Northwest Wales	Northwest Wales	ANorthwest Wales	Northwest Wales	Northwest Wales	AFA8975	Carduelis_flammea	Fringillidae	Fringillidae	Fringillidae	AAFringillidae	Fringillidae	Fringillidae	Fringillidae	Fringillidae	Fringillidae	Fringillidae	5	3	5.4	Juvenile	Syngamus	Syngamus	Syngamus	Syngamus	Syngamus	ASyngamus	Syngamus	0
Spring	ASpring	Spring	Y	Northwest Wales	Northwest Wales	ANorthwest Wales	Northwest Wales	Northwest Wales	AFA8975	Carduelis_flammea	Fringillidae	Fringillidae	Fringillidae	AAFringillidae	Fringillidae	Fringillidae	Fringillidae	Fringillidae	Fringillidae	Fringillidae	5	3	5.4	Juvenile	Capillaria	Capillaria	Capillaria	Capillaria	Capillaria	Capillaria	Capillaria	0
Spring	ASpring	Spring	Y	Northwest Wales	Northwest Wales	ANorthwest Wales	Northwest Wales	Northwest Wales	AFA8975	Carduelis_flammea	Fringillidae	Fringillidae	Fringillidae	AAFringillidae	Fringillidae	Fringillidae	Fringillidae	Fringillidae	Fringillidae	Fringillidae	5	3	5.4	Juvenile	Porrocaecum	Porrocaecum	Porrocaecum	Porrocaecum	APorrocaecum	Porrocaecum	Porrocaecum	0
Spring	ASpring	Spring	Y	Northwest Wales	Northwest Wales	ANorthwest Wales	Northwest Wales	Northwest Wales	AFA8975	Carduelis_flammea	Fringillidae	Fringillidae	Fringillidae	AAFringillidae	Fringillidae	Fringillidae	Fringillidae	Fringillidae	Fringillidae	Fringillidae	5	3	5.4	Juvenile	Cestode	Cestode	Cestode	Cestode	Cestode	Cestode	ACestode	0
Spring	ASpring	Spring	Y	Northwest Wales	Northwest Wales	ANorthwest Wales	Northwest Wales	Northwest Wales	AFA8975	Carduelis_flammea	Fringillidae	Fringillidae	Fringillidae	AAFringillidae	Fringillidae	Fringillidae	Fringillidae	Fringillidae	Fringillidae	Fringillidae	5	3	5.4	Juvenile	Trematode	Trematode	Trematode	Trematode	Trematode	Trematode	Trematode	0
Spring	ASpring	Spring	Y	Northwest Wales	Northwest Wales	ANorthwest Wales	Northwest Wales	Northwest Wales	AFA8975	Carduelis_flammea	Fringillidae	Fringillidae	Fringillidae	AAFringillidae	Fringillidae	Fringillidae	Fringillidae	Fringillidae	Fringillidae	Fringillidae	5	3	5.4	Juvenile	Eimeria	AEimeria	Eimeria	Eimeria	Eimeria	Eimeria	Eimeria	0
Spring	ASpring	Spring	Y	Northwest Wales	Northwest Wales	ANorthwest Wales	Northwest Wales	Northwest Wales	AFA8975	Carduelis_flammea	Fringillidae	Fringillidae	Fringillidae	AAFringillidae	Fringillidae	Fringillidae	Fringillidae	Fringillidae	Fringillidae	Fringillidae	5	3	5.4	Juvenile	Monocystis	Monocystis	Monocystis	AMonocystis	Monocystis	Monocystis	Monocystis	0
Spring	ASpring	Spring	Y	Northwest Wales	Northwest Wales	ANorthwest Wales	Northwest Wales	Northwest Wales	AFA8976	Parus_ater	Paridae	Paridae	Paridae	Paridae	Paridae	AAParidae	Paridae	Paridae	Paridae	Paridae	1	3	8.2	Adult	Isospora	Isospora	AIsospora	Isospora	Isospora	Isospora	Isospora	0
Spring	ASpring	Spring	Y	Northwest Wales	Northwest Wales	ANorthwest Wales	Northwest Wales	Northwest Wales	AFA8976	Parus_ater	Paridae	Paridae	Paridae	Paridae	Paridae	AAParidae	Paridae	Paridae	Paridae	Paridae	1	3	8.2	Adult	Syngamus	Syngamus	Syngamus	Syngamus	Syngamus	ASyngamus	Syngamus	0
Spring	ASpring	Spring	Y	Northwest Wales	Northwest Wales	ANorthwest Wales	Northwest Wales	Northwest Wales	AFA8976	Parus_ater	Paridae	Paridae	Paridae	Paridae	Paridae	AAParidae	Paridae	Paridae	Paridae	Paridae	1	3	8.2	Adult	Capillaria	Capillaria	Capillaria	Capillaria	Capillaria	Capillaria	Capillaria	0
Spring	ASpring	Spring	Y	Northwest Wales	Northwest Wales	ANorthwest Wales	Northwest Wales	Northwest Wales	AFA8976	Parus_ater	Paridae	Paridae	Paridae	Paridae	Paridae	AAParidae	Paridae	Paridae	Paridae	Paridae	1	3	8.2	Adult	Porrocaecum	Porrocaecum	Porrocaecum	Porrocaecum	APorrocaecum	Porrocaecum	Porrocaecum	0
Spring	ASpring	Spring	Y	Northwest Wales	Northwest Wales	ANorthwest Wales	Northwest Wales	Northwest Wales	AFA8976	Parus_ater	Paridae	Paridae	Paridae	Paridae	Paridae	AAParidae	Paridae	Paridae	Paridae	Paridae	1	3	8.2	Adult	Cestode	Cestode	Cestode	Cestode	Cestode	Cestode	ACestode	0
Spring	ASpring	Spring	Y	Northwest Wales	Northwest Wales	ANorthwest Wales	Northwest Wales	Northwest Wales	AFA8976	Parus_ater	Paridae	Paridae	Paridae	Paridae	Paridae	AAParidae	Paridae	Paridae	Paridae	Paridae	1	3	8.2	Adult	Trematode	Trematode	Trematode	Trematode	Trematode	Trematode	Trematode	0
Spring	ASpring	Spring	Y	Northwest Wales	Northwest Wales	ANorthwest Wales	Northwest Wales	Northwest Wales	AFA8976	Parus_ater	Paridae	Paridae	Paridae	Paridae	Paridae	AAParidae	Paridae	Paridae	Paridae	Paridae	1	3	8.2	Adult	Eimeria	AEimeria	Eimeria	Eimeria	Eimeria	Eimeria	Eimeria	0
Spring	ASpring	Spring	Y	Northwest Wales	Northwest Wales	ANorthwest Wales	Northwest Wales	Northwest Wales	AFA8976	Parus_ater	Paridae	Paridae	Paridae	Paridae	Paridae	AAParidae	Paridae	Paridae	Paridae	Paridae	1	3	8.2	Adult	Monocystis	Monocystis	Monocystis	AMonocystis	Monocystis	Monocystis	Monocystis	0
Spring	ASpring	Spring	Y	Northwest Wales	Northwest Wales	ANorthwest Wales	Northwest Wales	Northwest Wales	AFA8977	Carduelis_spinus	Fringillidae	Fringillidae	Fringillidae	AAFringillidae	Fringillidae	Fringillidae	Fringillidae	Fringillidae	Fringillidae	Fringillidae	2	1	5.4	Juvenile	Isospora	Isospora	AIsospora	Isospora	Isospora	Isospora	Isospora	0
Spring	ASpring	Spring	Y	Northwest Wales	Northwest Wales	ANorthwest Wales	Northwest Wales	Northwest Wales	AFA8977	Carduelis_spinus	Fringillidae	Fringillidae	Fringillidae	AAFringillidae	Fringillidae	Fringillidae	Fringillidae	Fringillidae	Fringillidae	Fringillidae	2	1	5.4	Juvenile	Syngamus	Syngamus	Syngamus	Syngamus	Syngamus	ASyngamus	Syngamus	0
Spring	ASpring	Spring	Y	Northwest Wales	Northwest Wales	ANorthwest Wales	Northwest Wales	Northwest Wales	AFA8977	Carduelis_spinus	Fringillidae	Fringillidae	Fringillidae	AAFringillidae	Fringillidae	Fringillidae	Fringillidae	Fringillidae	Fringillidae	Fringillidae	2	1	5.4	Juvenile	Capillaria	Capillaria	Capillaria	Capillaria	Capillaria	Capillaria	Capillaria	0
Spring	ASpring	Spring	Y	Northwest Wales	Northwest Wales	ANorthwest Wales	Northwest Wales	Northwest Wales	AFA8977	Carduelis_spinus	Fringillidae	Fringillidae	Fringillidae	AAFringillidae	Fringillidae	Fringillidae	Fringillidae	Fringillidae	Fringillidae	Fringillidae	2	1	5.4	Juvenile	Porrocaecum	Porrocaecum	Porrocaecum	Porrocaecum	APorrocaecum	Porrocaecum	Porrocaecum	0
Spring	ASpring	Spring	Y	Northwest Wales	Northwest Wales	ANorthwest Wales	Northwest Wales	Northwest Wales	AFA8977	Carduelis_spinus	Fringillidae	Fringillidae	Fringillidae	AAFringillidae	Fringillidae	Fringillidae	Fringillidae	Fringillidae	Fringillidae	Fringillidae	2	1	5.4	Juvenile	Cestode	Cestode	Cestode	Cestode	Cestode	Cestode	ACestode	0
Spring	ASpring	Spring	Y	Northwest Wales	Northwest Wales	ANorthwest Wales	Northwest Wales	Northwest Wales	AFA8977	Carduelis_spinus	Fringillidae	Fringillidae	Fringillidae	AAFringillidae	Fringillidae	Fringillidae	Fringillidae	Fringillidae	Fringillidae	Fringillidae	2	1	5.4	Juvenile	Trematode	Trematode	Trematode	Trematode	Trematode	Trematode	Trematode	0
Spring	ASpring	Spring	Y	Northwest Wales	Northwest Wales	ANorthwest Wales	Northwest Wales	Northwest Wales	AFA8977	Carduelis_spinus	Fringillidae	Fringillidae	Fringillidae	AAFringillidae	Fringillidae	Fringillidae	Fringillidae	Fringillidae	Fringillidae	Fringillidae	2	1	5.4	Juvenile	Eimeria	AEimeria	Eimeria	Eimeria	Eimeria	Eimeria	Eimeria	0
Spring	ASpring	Spring	Y	Northwest Wales	Northwest Wales	ANorthwest Wales	Northwest Wales	Northwest Wales	AFA8977	Carduelis_spinus	Fringillidae	Fringillidae	Fringillidae	AAFringillidae	Fringillidae	Fringillidae	Fringillidae	Fringillidae	Fringillidae	Fringillidae	2	1	5.4	Juvenile	Monocystis	Monocystis	Monocystis	AMonocystis	Monocystis	Monocystis	Monocystis	0
Spring	ASpring	Spring	N	Southeast England	Southeast England	Southeast England	ASoutheast England	Southeast England	AHF2421	Erithacus_rubecula	Muscicapidae	Muscicapidae	Muscicapidae	Muscicapidae	AAMuscicapidae	Muscicapidae	Muscicapidae	Muscicapidae	Muscicapidae	Muscicapidae	4	4	10.1	Juvenile	Isospora	Isospora	AIsospora	Isospora	Isospora	Isospora	Isospora	0
Spring	ASpring	Spring	N	Southeast England	Southeast England	Southeast England	ASoutheast England	Southeast England	AHF2421	Erithacus_rubecula	Muscicapidae	Muscicapidae	Muscicapidae	Muscicapidae	AAMuscicapidae	Muscicapidae	Muscicapidae	Muscicapidae	Muscicapidae	Muscicapidae	4	4	10.1	Juvenile	Syngamus	Syngamus	Syngamus	Syngamus	Syngamus	ASyngamus	Syngamus	0
Spring	ASpring	Spring	N	Southeast England	Southeast England	Southeast England	ASoutheast England	Southeast England	AHF2421	Erithacus_rubecula	Muscicapidae	Muscicapidae	Muscicapidae	Muscicapidae	AAMuscicapidae	Muscicapidae	Muscicapidae	Muscicapidae	Muscicapidae	Muscicapidae	4	4	10.1	Juvenile	Capillaria	Capillaria	Capillaria	Capillaria	Capillaria	Capillaria	Capillaria	0
Spring	ASpring	Spring	N	Southeast England	Southeast England	Southeast England	ASoutheast England	Southeast England	AHF2421	Erithacus_rubecula	Muscicapidae	Muscicapidae	Muscicapidae	Muscicapidae	AAMuscicapidae	Muscicapidae	Muscicapidae	Muscicapidae	Muscicapidae	Muscicapidae	4	4	10.1	Juvenile	Porrocaecum	Porrocaecum	Porrocaecum	Porrocaecum	APorrocaecum	Porrocaecum	Porrocaecum	0
Spring	ASpring	Spring	N	Southeast England	Southeast England	Southeast England	ASoutheast England	Southeast England	AHF2421	Erithacus_rubecula	Muscicapidae	Muscicapidae	Muscicapidae	Muscicapidae	AAMuscicapidae	Muscicapidae	Muscicapidae	Muscicapidae	Muscicapidae	Muscicapidae	4	4	10.1	Juvenile	Cestode	Cestode	Cestode	Cestode	Cestode	Cestode	ACestode	0
Spring	ASpring	Spring	N	Southeast England	Southeast England	Southeast England	ASoutheast England	Southeast England	AHF2421	Erithacus_rubecula	Muscicapidae	Muscicapidae	Muscicapidae	Muscicapidae	AAMuscicapidae	Muscicapidae	Muscicapidae	Muscicapidae	Muscicapidae	Muscicapidae	4	4	10.1	Juvenile	Trematode	Trematode	Trematode	Trematode	Trematode	Trematode	Trematode	0
Spring	ASpring	Spring	N	Southeast England	Southeast England	Southeast England	ASoutheast England	Southeast England	AHF2421	Erithacus_rubecula	Muscicapidae	Muscicapidae	Muscicapidae	Muscicapidae	AAMuscicapidae	Muscicapidae	Muscicapidae	Muscicapidae	Muscicapidae	Muscicapidae	4	4	10.1	Juvenile	Eimeria	AEimeria	Eimeria	Eimeria	Eimeria	Eimeria	Eimeria	0
Spring	ASpring	Spring	N	Southeast England	Southeast England	Southeast England	ASoutheast England	Southeast England	AHF2421	Erithacus_rubecula	Muscicapidae	Muscicapidae	Muscicapidae	Muscicapidae	AAMuscicapidae	Muscicapidae	Muscicapidae	Muscicapidae	Muscicapidae	Muscicapidae	4	4	10.1	Juvenile	Monocystis	Monocystis	Monocystis	AMonocystis	Monocystis	Monocystis	Monocystis	0
Autumn	Autumn	Autumn	Y	Northwest England	ANorthwest England	Northwest England	Northwest England	Northwest England	AHF9805	Parus_caeruleus	Paridae	Paridae	Paridae	Paridae	Paridae	AAParidae	Paridae	Paridae	Paridae	Paridae	3	3	5.4	Adult	Isospora	Isospora	AIsospora	Isospora	Isospora	Isospora	Isospora	0
Autumn	Autumn	Autumn	Y	Northwest England	ANorthwest England	Northwest England	Northwest England	Northwest England	AHF9805	Parus_caeruleus	Paridae	Paridae	Paridae	Paridae	Paridae	AAParidae	Paridae	Paridae	Paridae	Paridae	3	3	5.4	Adult	Syngamus	Syngamus	Syngamus	Syngamus	Syngamus	ASyngamus	Syngamus	0
Autumn	Autumn	Autumn	Y	Northwest England	ANorthwest England	Northwest England	Northwest England	Northwest England	AHF9805	Parus_caeruleus	Paridae	Paridae	Paridae	Paridae	Paridae	AAParidae	Paridae	Paridae	Paridae	Paridae	3	3	5.4	Adult	Capillaria	Capillaria	Capillaria	Capillaria	Capillaria	Capillaria	Capillaria	0
Autumn	Autumn	Autumn	Y	Northwest England	ANorthwest England	Northwest England	Northwest England	Northwest England	AHF9805	Parus_caeruleus	Paridae	Paridae	Paridae	Paridae	Paridae	AAParidae	Paridae	Paridae	Paridae	Paridae	3	3	5.4	Adult	Porrocaecum	Porrocaecum	Porrocaecum	Porrocaecum	APorrocaecum	Porrocaecum	Porrocaecum	0
Autumn	Autumn	Autumn	Y	Northwest England	ANorthwest England	Northwest England	Northwest England	Northwest England	AHF9805	Parus_caeruleus	Paridae	Paridae	Paridae	Paridae	Paridae	AAParidae	Paridae	Paridae	Paridae	Paridae	3	3	5.4	Adult	Cestode	Cestode	Cestode	Cestode	Cestode	Cestode	ACestode	0
Autumn	Autumn	Autumn	Y	Northwest England	ANorthwest England	Northwest England	Northwest England	Northwest England	AHF9805	Parus_caeruleus	Paridae	Paridae	Paridae	Paridae	Paridae	AAParidae	Paridae	Paridae	Paridae	Paridae	3	3	5.4	Adult	Trematode	Trematode	Trematode	Trematode	Trematode	Trematode	Trematode	0
Autumn	Autumn	Autumn	Y	Northwest England	ANorthwest England	Northwest England	Northwest England	Northwest England	AHF9805	Parus_caeruleus	Paridae	Paridae	Paridae	Paridae	Paridae	AAParidae	Paridae	Paridae	Paridae	Paridae	3	3	5.4	Adult	Eimeria	AEimeria	Eimeria	Eimeria	Eimeria	Eimeria	Eimeria	0
Autumn	Autumn	Autumn	Y	Northwest England	ANorthwest England	Northwest England	Northwest England	Northwest England	AHF9805	Parus_caeruleus	Paridae	Paridae	Paridae	Paridae	Paridae	AAParidae	Paridae	Paridae	Paridae	Paridae	3	3	5.4	Adult	Monocystis	Monocystis	Monocystis	AMonocystis	Monocystis	Monocystis	Monocystis	0
Autumn	Autumn	Autumn	Y	Northwest England	ANorthwest England	Northwest England	Northwest England	Northwest England	AHF9868	Parus_caeruleus	Paridae	Paridae	Paridae	Paridae	Paridae	AAParidae	Paridae	Paridae	Paridae	Paridae	3	3	5.4	Adult	Isospora	Isospora	AIsospora	Isospora	Isospora	Isospora	Isospora	0
Autumn	Autumn	Autumn	Y	Northwest England	ANorthwest England	Northwest England	Northwest England	Northwest England	AHF9868	Parus_caeruleus	Paridae	Paridae	Paridae	Paridae	Paridae	AAParidae	Paridae	Paridae	Paridae	Paridae	3	3	5.4	Adult	Syngamus	Syngamus	Syngamus	Syngamus	Syngamus	ASyngamus	Syngamus	0
Autumn	Autumn	Autumn	Y	Northwest England	ANorthwest England	Northwest England	Northwest England	Northwest England	AHF9868	Parus_caeruleus	Paridae	Paridae	Paridae	Paridae	Paridae	AAParidae	Paridae	Paridae	Paridae	Paridae	3	3	5.4	Adult	Capillaria	Capillaria	Capillaria	Capillaria	Capillaria	Capillaria	Capillaria	0
Autumn	Autumn	Autumn	Y	Northwest England	ANorthwest England	Northwest England	Northwest England	Northwest England	AHF9868	Parus_caeruleus	Paridae	Paridae	Paridae	Paridae	Paridae	AAParidae	Paridae	Paridae	Paridae	Paridae	3	3	5.4	Adult	Porrocaecum	Porrocaecum	Porrocaecum	Porrocaecum	APorrocaecum	Porrocaecum	Porrocaecum	0
Autumn	Autumn	Autumn	Y	Northwest England	ANorthwest England	Northwest England	Northwest England	Northwest England	AHF9868	Parus_caeruleus	Paridae	Paridae	Paridae	Paridae	Paridae	AAParidae	Paridae	Paridae	Paridae	Paridae	3	3	5.4	Adult	Cestode	Cestode	Cestode	Cestode	Cestode	Cestode	ACestode	0
Autumn	Autumn	Autumn	Y	Northwest England	ANorthwest England	Northwest England	Northwest England	Northwest England	AHF9868	Parus_caeruleus	Paridae	Paridae	Paridae	Paridae	Paridae	AAParidae	Paridae	Paridae	Paridae	Paridae	3	3	5.4	Adult	Trematode	Trematode	Trematode	Trematode	Trematode	Trematode	Trematode	0
Autumn	Autumn	Autumn	Y	Northwest England	ANorthwest England	Northwest England	Northwest England	Northwest England	AHF9868	Parus_caeruleus	Paridae	Paridae	Paridae	Paridae	Paridae	AAParidae	Paridae	Paridae	Paridae	Paridae	3	3	5.4	Adult	Eimeria	AEimeria	Eimeria	Eimeria	Eimeria	Eimeria	Eimeria	0
Autumn	Autumn	Autumn	Y	Northwest England	ANorthwest England	Northwest England	Northwest England	Northwest England	AHF9868	Parus_caeruleus	Paridae	Paridae	Paridae	Paridae	Paridae	AAParidae	Paridae	Paridae	Paridae	Paridae	3	3	5.4	Adult	Monocystis	Monocystis	Monocystis	AMonocystis	Monocystis	Monocystis	Monocystis	0
Autumn	Autumn	Autumn	Y	Northwest England	ANorthwest England	Northwest England	Northwest England	Northwest England	AHK6079	Parus_major	Paridae	Paridae	Paridae	Paridae	Paridae	AAParidae	Paridae	Paridae	Paridae	Paridae	4	3	5.4	Adult	Isospora	Isospora	AIsospora	Isospora	Isospora	Isospora	Isospora	0
Autumn	Autumn	Autumn	Y	Northwest England	ANorthwest England	Northwest England	Northwest England	Northwest England	AHK6079	Parus_major	Paridae	Paridae	Paridae	Paridae	Paridae	AAParidae	Paridae	Paridae	Paridae	Paridae	4	3	5.4	Adult	Syngamus	Syngamus	Syngamus	Syngamus	Syngamus	ASyngamus	Syngamus	0
Autumn	Autumn	Autumn	Y	Northwest England	ANorthwest England	Northwest England	Northwest England	Northwest England	AHK6079	Parus_major	Paridae	Paridae	Paridae	Paridae	Paridae	AAParidae	Paridae	Paridae	Paridae	Paridae	4	3	5.4	Adult	Capillaria	Capillaria	Capillaria	Capillaria	Capillaria	Capillaria	Capillaria	0
Autumn	Autumn	Autumn	Y	Northwest England	ANorthwest England	Northwest England	Northwest England	Northwest England	AHK6079	Parus_major	Paridae	Paridae	Paridae	Paridae	Paridae	AAParidae	Paridae	Paridae	Paridae	Paridae	4	3	5.4	Adult	Porrocaecum	Porrocaecum	Porrocaecum	Porrocaecum	APorrocaecum	Porrocaecum	Porrocaecum	0
Autumn	Autumn	Autumn	Y	Northwest England	ANorthwest England	Northwest England	Northwest England	Northwest England	AHK6079	Parus_major	Paridae	Paridae	Paridae	Paridae	Paridae	AAParidae	Paridae	Paridae	Paridae	Paridae	4	3	5.4	Adult	Cestode	Cestode	Cestode	Cestode	Cestode	Cestode	ACestode	0
Autumn	Autumn	Autumn	Y	Northwest England	ANorthwest England	Northwest England	Northwest England	Northwest England	AHK6079	Parus_major	Paridae	Paridae	Paridae	Paridae	Paridae	AAParidae	Paridae	Paridae	Paridae	Paridae	4	3	5.4	Adult	Trematode	Trematode	Trematode	Trematode	Trematode	Trematode	Trematode	0
Autumn	Autumn	Autumn	Y	Northwest England	ANorthwest England	Northwest England	Northwest England	Northwest England	AHK6079	Parus_major	Paridae	Paridae	Paridae	Paridae	Paridae	AAParidae	Paridae	Paridae	Paridae	Paridae	4	3	5.4	Adult	Eimeria	AEimeria	Eimeria	Eimeria	Eimeria	Eimeria	Eimeria	0
Autumn	Autumn	Autumn	Y	Northwest England	ANorthwest England	Northwest England	Northwest England	Northwest England	AHK6079	Parus_major	Paridae	Paridae	Paridae	Paridae	Paridae	AAParidae	Paridae	Paridae	Paridae	Paridae	4	3	5.4	Adult	Monocystis	Monocystis	Monocystis	AMonocystis	Monocystis	Monocystis	Monocystis	0
Autumn	Autumn	Autumn	Y	Northwest England	ANorthwest England	Northwest England	Northwest England	Northwest England	AHK6080	Parus_ater	Paridae	Paridae	Paridae	Paridae	Paridae	AAParidae	Paridae	Paridae	Paridae	Paridae	1	3	5.4	Juvenile	Isospora	Isospora	AIsospora	Isospora	Isospora	Isospora	Isospora	0
Autumn	Autumn	Autumn	Y	Northwest England	ANorthwest England	Northwest England	Northwest England	Northwest England	AHK6080	Parus_ater	Paridae	Paridae	Paridae	Paridae	Paridae	AAParidae	Paridae	Paridae	Paridae	Paridae	1	3	5.4	Juvenile	Syngamus	Syngamus	Syngamus	Syngamus	Syngamus	ASyngamus	Syngamus	0
Autumn	Autumn	Autumn	Y	Northwest England	ANorthwest England	Northwest England	Northwest England	Northwest England	AHK6080	Parus_ater	Paridae	Paridae	Paridae	Paridae	Paridae	AAParidae	Paridae	Paridae	Paridae	Paridae	1	3	5.4	Juvenile	Capillaria	Capillaria	Capillaria	Capillaria	Capillaria	Capillaria	Capillaria	0
Autumn	Autumn	Autumn	Y	Northwest England	ANorthwest England	Northwest England	Northwest England	Northwest England	AHK6080	Parus_ater	Paridae	Paridae	Paridae	Paridae	Paridae	AAParidae	Paridae	Paridae	Paridae	Paridae	1	3	5.4	Juvenile	Porrocaecum	Porrocaecum	Porrocaecum	Porrocaecum	APorrocaecum	Porrocaecum	Porrocaecum	0
Autumn	Autumn	Autumn	Y	Northwest England	ANorthwest England	Northwest England	Northwest England	Northwest England	AHK6080	Parus_ater	Paridae	Paridae	Paridae	Paridae	Paridae	AAParidae	Paridae	Paridae	Paridae	Paridae	1	3	5.4	Juvenile	Cestode	Cestode	Cestode	Cestode	Cestode	Cestode	ACestode	0
Autumn	Autumn	Autumn	Y	Northwest England	ANorthwest England	Northwest England	Northwest England	Northwest England	AHK6080	Parus_ater	Paridae	Paridae	Paridae	Paridae	Paridae	AAParidae	Paridae	Paridae	Paridae	Paridae	1	3	5.4	Juvenile	Trematode	Trematode	Trematode	Trematode	Trematode	Trematode	Trematode	0
Autumn	Autumn	Autumn	Y	Northwest England	ANorthwest England	Northwest England	Northwest England	Northwest England	AHK6080	Parus_ater	Paridae	Paridae	Paridae	Paridae	Paridae	AAParidae	Paridae	Paridae	Paridae	Paridae	1	3	5.4	Juvenile	Eimeria	AEimeria	Eimeria	Eimeria	Eimeria	Eimeria	Eimeria	0
Autumn	Autumn	Autumn	Y	Northwest England	ANorthwest England	Northwest England	Northwest England	Northwest England	AHK6080	Parus_ater	Paridae	Paridae	Paridae	Paridae	Paridae	AAParidae	Paridae	Paridae	Paridae	Paridae	1	3	5.4	Juvenile	Monocystis	Monocystis	Monocystis	AMonocystis	Monocystis	Monocystis	Monocystis	0
Autumn	Autumn	Autumn	Y	Northwest_England	ANorthwest_England	Northwest_England	Northwest_England	Northwest_England	AHK6083	Parus_caeruleus	Paridae	Paridae	Paridae	Paridae	Paridae	AAParidae	Paridae	Paridae	Paridae	Paridae	3	3	10.1	Juvenile	Isospora	Isospora	AIsospora	Isospora	Isospora	Isospora	Isospora	0
Autumn	Autumn	Autumn	Y	Northwest_England	ANorthwest_England	Northwest_England	Northwest_England	Northwest_England	AHK6083	Parus_caeruleus	Paridae	Paridae	Paridae	Paridae	Paridae	AAParidae	Paridae	Paridae	Paridae	Paridae	3	3	10.1	Juvenile	Syngamus	Syngamus	Syngamus	Syngamus	Syngamus	ASyngamus	Syngamus	50
Autumn	Autumn	Autumn	Y	Northwest_England	ANorthwest_England	Northwest_England	Northwest_England	Northwest_England	AHK6083	Parus_caeruleus	Paridae	Paridae	Paridae	Paridae	Paridae	AAParidae	Paridae	Paridae	Paridae	Paridae	3	3	10.1	Juvenile	Capillaria	Capillaria	Capillaria	Capillaria	Capillaria	Capillaria	Capillaria	0
Autumn	Autumn	Autumn	Y	Northwest_England	ANorthwest_England	Northwest_England	Northwest_England	Northwest_England	AHK6083	Parus_caeruleus	Paridae	Paridae	Paridae	Paridae	Paridae	AAParidae	Paridae	Paridae	Paridae	Paridae	3	3	10.1	Juvenile	Porrocaecum	Porrocaecum	Porrocaecum	Porrocaecum	APorrocaecum	Porrocaecum	Porrocaecum	0
Autumn	Autumn	Autumn	Y	Northwest_England	ANorthwest_England	Northwest_England	Northwest_England	Northwest_England	AHK6083	Parus_caeruleus	Paridae	Paridae	Paridae	Paridae	Paridae	AAParidae	Paridae	Paridae	Paridae	Paridae	3	3	10.1	Juvenile	Cestode	Cestode	Cestode	Cestode	Cestode	Cestode	ACestode	0
Autumn	Autumn	Autumn	Y	Northwest_England	ANorthwest_England	Northwest_England	Northwest_England	Northwest_England	AHK6083	Parus_caeruleus	Paridae	Paridae	Paridae	Paridae	Paridae	AAParidae	Paridae	Paridae	Paridae	Paridae	3	3	10.1	Juvenile	Trematode	Trematode	Trematode	Trematode	Trematode	Trematode	Trematode	0
Autumn	Autumn	Autumn	Y	Northwest_England	ANorthwest_England	Northwest_England	Northwest_England	Northwest_England	AHK6083	Parus_caeruleus	Paridae	Paridae	Paridae	Paridae	Paridae	AAParidae	Paridae	Paridae	Paridae	Paridae	3	3	10.1	Juvenile	Eimeria	AEimeria	Eimeria	Eimeria	Eimeria	Eimeria	Eimeria	0
Autumn	Autumn	Autumn	Y	Northwest_England	ANorthwest_England	Northwest_England	Northwest_England	Northwest_England	AHK6083	Parus_caeruleus	Paridae	Paridae	Paridae	Paridae	Paridae	AAParidae	Paridae	Paridae	Paridae	Paridae	3	3	10.1	Juvenile	Monocystis	Monocystis	Monocystis	AMonocystis	Monocystis	Monocystis	Monocystis	0
Spring	ASpring	Spring	N	Northwest England	ANorthwest England	Northwest England	Northwest England	Northwest England	AHK6091	Carduelis_flammea	Fringillidae	Fringillidae	Fringillidae	AAFringillidae	Fringillidae	Fringillidae	Fringillidae	Fringillidae	Fringillidae	Fringillidae	5	3	2.2	Juvenile	Isospora	Isospora	AIsospora	Isospora	Isospora	Isospora	Isospora	0
Spring	ASpring	Spring	N	Northwest England	ANorthwest England	Northwest England	Northwest England	Northwest England	AHK6091	Carduelis_flammea	Fringillidae	Fringillidae	Fringillidae	AAFringillidae	Fringillidae	Fringillidae	Fringillidae	Fringillidae	Fringillidae	Fringillidae	5	3	2.2	Juvenile	Syngamus	Syngamus	Syngamus	Syngamus	Syngamus	ASyngamus	Syngamus	0
Spring	ASpring	Spring	N	Northwest England	ANorthwest England	Northwest England	Northwest England	Northwest England	AHK6091	Carduelis_flammea	Fringillidae	Fringillidae	Fringillidae	AAFringillidae	Fringillidae	Fringillidae	Fringillidae	Fringillidae	Fringillidae	Fringillidae	5	3	2.2	Juvenile	Capillaria	Capillaria	Capillaria	Capillaria	Capillaria	Capillaria	Capillaria	0
Spring	ASpring	Spring	N	Northwest England	ANorthwest England	Northwest England	Northwest England	Northwest England	AHK6091	Carduelis_flammea	Fringillidae	Fringillidae	Fringillidae	AAFringillidae	Fringillidae	Fringillidae	Fringillidae	Fringillidae	Fringillidae	Fringillidae	5	3	2.2	Juvenile	Porrocaecum	Porrocaecum	Porrocaecum	Porrocaecum	APorrocaecum	Porrocaecum	Porrocaecum	0
Spring	ASpring	Spring	N	Northwest England	ANorthwest England	Northwest England	Northwest England	Northwest England	AHK6091	Carduelis_flammea	Fringillidae	Fringillidae	Fringillidae	AAFringillidae	Fringillidae	Fringillidae	Fringillidae	Fringillidae	Fringillidae	Fringillidae	5	3	2.2	Juvenile	Cestode	Cestode	Cestode	Cestode	Cestode	Cestode	ACestode	0
Spring	ASpring	Spring	N	Northwest England	ANorthwest England	Northwest England	Northwest England	Northwest England	AHK6091	Carduelis_flammea	Fringillidae	Fringillidae	Fringillidae	AAFringillidae	Fringillidae	Fringillidae	Fringillidae	Fringillidae	Fringillidae	Fringillidae	5	3	2.2	Juvenile	Trematode	Trematode	Trematode	Trematode	Trematode	Trematode	Trematode	0
Spring	ASpring	Spring	N	Northwest England	ANorthwest England	Northwest England	Northwest England	Northwest England	AHK6091	Carduelis_flammea	Fringillidae	Fringillidae	Fringillidae	AAFringillidae	Fringillidae	Fringillidae	Fringillidae	Fringillidae	Fringillidae	Fringillidae	5	3	2.2	Juvenile	Eimeria	AEimeria	Eimeria	Eimeria	Eimeria	Eimeria	Eimeria	0
Spring	ASpring	Spring	N	Northwest England	ANorthwest England	Northwest England	Northwest England	Northwest England	AHK6091	Carduelis_flammea	Fringillidae	Fringillidae	Fringillidae	AAFringillidae	Fringillidae	Fringillidae	Fringillidae	Fringillidae	Fringillidae	Fringillidae	5	3	2.2	Juvenile	Monocystis	Monocystis	Monocystis	AMonocystis	Monocystis	Monocystis	Monocystis	0
Spring	ASpring	Spring	N	Northwest England	ANorthwest England	Northwest England	Northwest England	Northwest England	AHK6095	Carduelis_flammea	Fringillidae	Fringillidae	Fringillidae	AAFringillidae	Fringillidae	Fringillidae	Fringillidae	Fringillidae	Fringillidae	Fringillidae	5	3	2.2	Juvenile	Isospora	Isospora	AIsospora	Isospora	Isospora	Isospora	Isospora	0
Spring	ASpring	Spring	N	Northwest England	ANorthwest England	Northwest England	Northwest England	Northwest England	AHK6095	Carduelis_flammea	Fringillidae	Fringillidae	Fringillidae	AAFringillidae	Fringillidae	Fringillidae	Fringillidae	Fringillidae	Fringillidae	Fringillidae	5	3	2.2	Juvenile	Syngamus	Syngamus	Syngamus	Syngamus	Syngamus	ASyngamus	Syngamus	0
Spring	ASpring	Spring	N	Northwest England	ANorthwest England	Northwest England	Northwest England	Northwest England	AHK6095	Carduelis_flammea	Fringillidae	Fringillidae	Fringillidae	AAFringillidae	Fringillidae	Fringillidae	Fringillidae	Fringillidae	Fringillidae	Fringillidae	5	3	2.2	Juvenile	Capillaria	Capillaria	Capillaria	Capillaria	Capillaria	Capillaria	Capillaria	0
Spring	ASpring	Spring	N	Northwest England	ANorthwest England	Northwest England	Northwest England	Northwest England	AHK6095	Carduelis_flammea	Fringillidae	Fringillidae	Fringillidae	AAFringillidae	Fringillidae	Fringillidae	Fringillidae	Fringillidae	Fringillidae	Fringillidae	5	3	2.2	Juvenile	Porrocaecum	Porrocaecum	Porrocaecum	Porrocaecum	APorrocaecum	Porrocaecum	Porrocaecum	0
Spring	ASpring	Spring	N	Northwest England	ANorthwest England	Northwest England	Northwest England	Northwest England	AHK6095	Carduelis_flammea	Fringillidae	Fringillidae	Fringillidae	AAFringillidae	Fringillidae	Fringillidae	Fringillidae	Fringillidae	Fringillidae	Fringillidae	5	3	2.2	Juvenile	Cestode	Cestode	Cestode	Cestode	Cestode	Cestode	ACestode	0
Spring	ASpring	Spring	N	Northwest England	ANorthwest England	Northwest England	Northwest England	Northwest England	AHK6095	Carduelis_flammea	Fringillidae	Fringillidae	Fringillidae	AAFringillidae	Fringillidae	Fringillidae	Fringillidae	Fringillidae	Fringillidae	Fringillidae	5	3	2.2	Juvenile	Trematode	Trematode	Trematode	Trematode	Trematode	Trematode	Trematode	0
Spring	ASpring	Spring	N	Northwest England	ANorthwest England	Northwest England	Northwest England	Northwest England	AHK6095	Carduelis_flammea	Fringillidae	Fringillidae	Fringillidae	AAFringillidae	Fringillidae	Fringillidae	Fringillidae	Fringillidae	Fringillidae	Fringillidae	5	3	2.2	Juvenile	Eimeria	AEimeria	Eimeria	Eimeria	Eimeria	Eimeria	Eimeria	0
Spring	ASpring	Spring	N	Northwest England	ANorthwest England	Northwest England	Northwest England	Northwest England	AHK6095	Carduelis_flammea	Fringillidae	Fringillidae	Fringillidae	AAFringillidae	Fringillidae	Fringillidae	Fringillidae	Fringillidae	Fringillidae	Fringillidae	5	3	2.2	Juvenile	Monocystis	Monocystis	Monocystis	AMonocystis	Monocystis	Monocystis	Monocystis	0
Spring	ASpring	Spring	N	Northwest England	ANorthwest England	Northwest England	Northwest England	Northwest England	AHK6097	Carduelis_flammea	Fringillidae	Fringillidae	Fringillidae	AAFringillidae	Fringillidae	Fringillidae	Fringillidae	Fringillidae	Fringillidae	Fringillidae	5	3	5.4	Adult	Isospora	Isospora	AIsospora	Isospora	Isospora	Isospora	Isospora	0
Spring	ASpring	Spring	N	Northwest England	ANorthwest England	Northwest England	Northwest England	Northwest England	AHK6097	Carduelis_flammea	Fringillidae	Fringillidae	Fringillidae	AAFringillidae	Fringillidae	Fringillidae	Fringillidae	Fringillidae	Fringillidae	Fringillidae	5	3	5.4	Adult	Syngamus	Syngamus	Syngamus	Syngamus	Syngamus	ASyngamus	Syngamus	0
Spring	ASpring	Spring	N	Northwest England	ANorthwest England	Northwest England	Northwest England	Northwest England	AHK6097	Carduelis_flammea	Fringillidae	Fringillidae	Fringillidae	AAFringillidae	Fringillidae	Fringillidae	Fringillidae	Fringillidae	Fringillidae	Fringillidae	5	3	5.4	Adult	Capillaria	Capillaria	Capillaria	Capillaria	Capillaria	Capillaria	Capillaria	0
Spring	ASpring	Spring	N	Northwest England	ANorthwest England	Northwest England	Northwest England	Northwest England	AHK6097	Carduelis_flammea	Fringillidae	Fringillidae	Fringillidae	AAFringillidae	Fringillidae	Fringillidae	Fringillidae	Fringillidae	Fringillidae	Fringillidae	5	3	5.4	Adult	Porrocaecum	Porrocaecum	Porrocaecum	Porrocaecum	APorrocaecum	Porrocaecum	Porrocaecum	0
Spring	ASpring	Spring	N	Northwest England	ANorthwest England	Northwest England	Northwest England	Northwest England	AHK6097	Carduelis_flammea	Fringillidae	Fringillidae	Fringillidae	AAFringillidae	Fringillidae	Fringillidae	Fringillidae	Fringillidae	Fringillidae	Fringillidae	5	3	5.4	Adult	Cestode	Cestode	Cestode	Cestode	Cestode	Cestode	ACestode	0
Spring	ASpring	Spring	N	Northwest England	ANorthwest England	Northwest England	Northwest England	Northwest England	AHK6097	Carduelis_flammea	Fringillidae	Fringillidae	Fringillidae	AAFringillidae	Fringillidae	Fringillidae	Fringillidae	Fringillidae	Fringillidae	Fringillidae	5	3	5.4	Adult	Trematode	Trematode	Trematode	Trematode	Trematode	Trematode	Trematode	0
Spring	ASpring	Spring	N	Northwest England	ANorthwest England	Northwest England	Northwest England	Northwest England	AHK6097	Carduelis_flammea	Fringillidae	Fringillidae	Fringillidae	AAFringillidae	Fringillidae	Fringillidae	Fringillidae	Fringillidae	Fringillidae	Fringillidae	5	3	5.4	Adult	Eimeria	AEimeria	Eimeria	Eimeria	Eimeria	Eimeria	Eimeria	0
Spring	ASpring	Spring	N	Northwest England	ANorthwest England	Northwest England	Northwest England	Northwest England	AHK6097	Carduelis_flammea	Fringillidae	Fringillidae	Fringillidae	AAFringillidae	Fringillidae	Fringillidae	Fringillidae	Fringillidae	Fringillidae	Fringillidae	5	3	5.4	Adult	Monocystis	Monocystis	Monocystis	AMonocystis	Monocystis	Monocystis	Monocystis	0
[truncated: 4,776 more rows]

## Sheet: Inf Int v Genus
Season	SeasonB	SeasonC	Feeder	Geography	GeographyB	GeographyC	GeographyD	GeographyE	Ring	Species	Family	FamilyB	FamilyC	FamilyD	FamilyE	FamilyF	FamilyG	FamilyH	FamilyI	FamilyJ	HabDiv	DietDiv	Time	Age	Parasite	ParasiteB	ParasiteC	ParasiteD	ParasiteE	ParasiteF	ParasiteG	Abundance
[truncated: 1,208 more rows]
