# Supplementary material for: Epidemiology of protozoan and helminthic parasites in wild passerine birds of Britain and Ireland
Source: Parasitology. 2023 Jan 4;150(3):297–310. doi: 10.1017/S0031182022001779 (PMC10090598; doi:10.1017/S0031182022001779)
Supplement: Supplementary file 1 [file S0031182022001779sup001.zip › S0031182022001779sup004.xlsx]

## Sheet: Sheet1
Parasite Prevalence								Parasite Abundance											Abundance - Parasite Genus								Parasite Infection Intensity								Infection Intensity - Parasite Genus
Iterations = 1001:499501								Iterations = 1001:499501											Iterations = 1001:499501								Iterations = 1001:499501								Iterations = 1001:499501
Thinning interval = 500								Thinning interval = 500											Thinning interval = 500								Thinning interval = 500								Thinning interval = 500
Sample size = 998								Sample size = 998											Sample size = 998								Sample size = 998								Sample size = 998
DIC: 7.552337								DIC: 1447.259											DIC: 1730.042								DIC: 1382.572								DIC: 1873.704
G-structure:								G-structure:											G-structure:								G-structure:								G-structure:
	Estimate	Lower CI (95%)	Upper CI (95%)	Effective Sample Size					Estimate	Lower CI (95%)	Upper CI (95%)	Effective Sample Size								Estimate	Lower CI (95%)	Upper CI (95%)	Effective Sample Size					Estimate	Lower CI (95%)	Upper CI (95%)	Effective Sample Size					Estimate	Lower CI (95%)	Upper CI (95%)	Effective Sample Size
Host Phylogeny	42829	0.003263	277474	98.4				Host Phylogeny	158.2	0.0023	793.7	757.6							Host Phylogeny	9.4312	0.003138	44.59	998				Host Phylogeny	1.52	0.002338	6.996	760.5				Host Phylogeny	12.11	0.003134	60.18	998
	Estimate	Lower CI (95%)	Upper CI (95%)	Effective Sample Size					Estimate	Lower CI (95%)	Upper CI (95%)	Effective Sample Size																Estimate	Lower CI (95%)	Upper CI (95%)	Effective Sample Size					Estimate	Lower CI (95%)	Upper CI (95%)	Effective Sample Size
Time Between Collection and Analysis	5399675	0.002661	219631	998				Time Between Collection and Analysis	16664	0.00303	4876	998								Estimate	Lower CI (95%)	Upper CI (95%)	Effective Sample Size				Time Between Collection and Analysis	15937	0.002696	64.89	998				Time Between Collection and Analysis	15367	0.001573	59.87	998
																			Time Between Collection and Analysis	16946	0.002174	62.77	998
R-structure:								R-structure:																			R-structure:								R-structure:
	Estimate	Lower CI (95%)	Upper CI (95%)	Effective Sample Size					Estimate	Lower CI (95%)	Upper CI (95%)	Effective Sample Size							R-structure:									Estimate	Lower CI (95%)	Upper CI (95%)	Effective Sample Size					Estimate	Lower CI (95%)	Upper CI (95%)	Effective Sample Size
units	103308	38120	180247	8.881				units	98.56	67.96	128.8	998								Estimate	Lower CI (95%)	Upper CI (95%)	Effective Sample Size				units	3.682	2.653	4.606	1135				units	123.2	86.69	157	1022
																			units	121.6	90.78	157	1110
Location effects: Presence ~ Avian Family + Season + Geographical Region + Habitat Diversity + Diet Diversity + Feeder Presence + Host Age								Location effects: Abundance ~ Avian Family + Season + Geographical Region + Habitat Diversity + Diet Diversity + Feeder Presence + Host Age																			Location effects: Infection Intensity ~ Avian Family + Season + Geographical Region + Habitat Diversity + Diet Diversity + Feeder Presence + Host Age								Location effects: Infection Intensity ~ Avian Family + Parasite Genus + Season + Geographical Region + Habitat Diversity + Diet Diversity + Feeder Presence + Host Age
Avian Family								Avian Family											Location effects: Abundance ~ Avian Family + Parasite Genus + Season + Geographical Region + Habitat Diversity + Diet Diversity + Feeder Presence + Host Age								Avian Family								Avian Family		Estimate	Lower CI (95%)	Upper CI (95%)	Effective Sample Size	p-value (pMCMC)
		Estimate	Lower CI (95%)	Upper CI (95%)	Effective Sample Size	p-value (pMCMC)				Estimate	Lower CI (95%)	Upper CI (95%)	Effective Sample Size	p-value (pMCMC)															Estimate	Lower CI (95%)	Upper CI (95%)	Effective Sample Size	p-value (pMCMC)			(Intercept)	-9.3407	-21.4816	3.8873	998	0.0821
	Intercept	-161.104	-1088.33	911.472	1114.2	0.6754			Intercept	-5.8855	-68.2127	60.2612	998	0.8116					Avian Family									Intercept	6.85679	-1.66026	13.7538	998	0.0701		Acrocephalidae	Corvidae	-6.453	-28.0104	10.3545	770.4	0.4709
Acrocephalidae	Corvidae	767.123	0.5789	1549.19	214.542	0.0321		Acrocephalidae	Corvidae	20.6378	-18.5711	65.2226	998	0.1343						Estimate	Lower CI (95%)	Upper CI (95%)	Effective Sample Size	p-value (pMCMC)			Acrocephalidae	Corvidae	-1.64184	-7.25686	4.68859	998	0.5411			Emberizidae	-5.3677	-18.4576	8.2027	998	0.3988
	Emberizidae	-59.8214	-585.963	477.785	464.03	0.6854			Emberizidae	-3.9488	-43.267	28.4798	965.628	0.6273					Intercept	-73.9398	-110.516	-23.7459	998	<0.001				Emberizidae	-2.34982	-6.77776	2.56325	998	0.2926			Fringillidae	-4.2383	-16.3105	5.6283	998	0.3828
	Fringillidae	-153.971	-625.274	330.661	583.842	0.3086			Fringillidae	-6.7073	-42.4156	28.6291	905.79	0.4048				Acrocephalidae	Corvidae	-5.11961	-23.0753	16.0557	998	0.54108				Fringillidae	0.424117	-3.3158	4.73618	998	0.8257			Muscicapidae	-5.0558	-18.7259	7.6768	998	0.4248
	Muscicapidae	147.686	-562.466	735.759	258.726	0.5912			Muscicapidae	2.5437	-34.1579	40.6493	887.963	0.8016					Emberizidae	-4.49014	-17.2672	11.8669	998	0.45691				Muscicapidae	-2.66488	-7.1264	2.08941	998	0.2365			Paridae	-4.7084	-15.8705	4.1031	1125.1	0.3467
	Paridae	-208.814	-658.904	180.739	201.518	0.2164			Paridae	-6.9649	-25.3431	17.004	1100.85	0.2926					Fringillidae	-3.27237	-13.6877	8.94952	1118	0.48497				Paridae	-2.76404	-5.99519	0.581214	998	0.0842			Passeridae	-4.4557	-18.9433	7.2298	1104.7	0.483
	Phylloscopidae	-2604.02	-6098.42	-80.4862	2.712	0.018			Prunellidae	4.2932	-26.7871	40.0145	998	0.495					Muscicapidae	-3.81897	-18.0733	12.0631	949	0.53908				Prunellidae	-1.88373	-5.74719	2.09487	807.1	0.2705			Prunellidae	-2.2405	-11.9422	9.1333	998	0.6333
	Prunellidae	210.327	-293.582	690.379	562.453	0.2445			Sturnidae	11.6627	-23.8835	48.4942	905.51	0.2605					Paridae	-3.51322	-12.6959	9.09305	1002	0.47094				Sturnidae	-2.80314	-7.56946	1.87617	998	0.2224			Sturnidae	-5.5193	-20.9408	7.2694	998	0.4228
	Sturnidae	462.891	-124.216	1125.56	281.748	0.0862			Sylviidae	-4.6451	-17.9927	9.7589	998	0.3848					Prunellidae	-0.02883	-9.77367	12.9197	998	0.9018				Sylviidae	-0.004791	-2.75924	2.4709	998	0.986			Sylviidae	1.9754	-6.081	10.1876	998.2	0.6172
	Sylviidae	-117.563	-420.526	182.706	184.058	0.4168			Troglodytidae	-13.9842	-49.6075	19.9384	998	0.2044					Sturnidae	-5.46749	-19.2962	10.3501	998	0.37876				Troglodytidae	0.480195	-5.11614	6.00933	1200.1	0.8858			Troglodytidae	-3.4752	-20.0626	14.1658	998	0.7114
	Troglodytidae	-367.55	-944.842	318.626	221.111	0.1202			Turdidae	4.9107	-32.2898	38.2923	880.564	0.515					Sylviidae	2.41709	-3.96298	11.7564	816	0.59118				Turdidae	-2.25673	-6.14669	2.13007	998	0.2184			Turdidae	-0.8735	-12.4885	10.2608	998	0.8878
	Turdidae	227.331	-358.185	780.861	328.475	0.2826		Corvidae	Emberizidae	-24.32	-70.97	15	874.099	0.1082					Troglodytidae	-4.24769	-20.0273	14.6376	998	0.59519			Corvidae	Emberizidae	-0.69842	-6.27455	4.76459	896.5	0.8016		Corvidae	Emberizidae	0.616	-15.0158	15.9461	998	0.9419
Corvidae	Emberizidae	-694.841	-1221.29	-59.1028	36.56	0.03006			Fringillidae	-27.59	-74.8	8.818	860.132	0.0762					Turdidae	0.2746	-11.7647	13.9247	998	0.99399				Fringillidae	2.15147	-4.21939	8.48825	998	0.4309			Fringillidae	1.7147	-15.726	20.2253	998	0.8417
	Fringillidae	-767.327	-1266.14	-11.3497	38.24	0.01804			Muscicapidae	-17.37	-57.52	21.82	998	0.1904				Corvidae	Emberizidae	-7.51361	-25.4693	13.6617	998	0.64008				Muscicapidae	-0.93826	-5.50272	4.15107	853.2	0.5752			Muscicapidae	1.3334	-9.2453	14.0649	1405	0.8196
	Muscicapidae	-541.162	-1001.43	-37.9807	73.64	0.03407			Paridae	-28.82	-80.81	4.683	998	0.0762					Fringillidae	-6.88414	-19.6612	9.47286	998	0.55591				Paridae	-0.99233	-5.55993	4.2701	998	0.6273			Paridae	1.3689	-13.6565	13.8329	998	0.8257
	Paridae	-819.388	-1292.95	-149.244	34.28	0.01603			Prunellidae	-16.31	-59.91	26.57	998	0.1844					Muscicapidae	-5.66637	-16.0817	6.55552	1035	0.58397				Prunellidae	-0.25819	-5.73217	6.23512	998	0.8677			Passeridae	2.0039	-18.0943	19.129	998	0.8216
	Phylloscopidae	-1456.88	-2471.92	-460.678	16.08	0.00401			Sturnidae	-8.317	-52.35	27.33	891.696	0.4048					Paridae	-6.21297	-20.4673	9.66913	988	0.63808				Sturnidae	-1.13178	-6.04929	3.76453	1013.9	0.5511			Prunellidae	3.8044	-14.4713	18.7933	1292	0.6313
	Prunellidae	-464.171	-973.793	71.7415	143.22	0.05611			Sylviidae	-25.93	-78.12	6.958	998	0.1042					Prunellidae	-5.90722	-15.0899	6.69905	1020	0.56994				Sylviidae	1.75016	-4.06392	7.84686	998	0.5471			Sturnidae	0.454	-12.4801	12.7577	1213	0.9279
	Sturnidae	-244.056	-697.702	185.157	347.37	0.22445			Troglodytidae	-34.43	-84.23	3.777	853.068	0.0681					Sturnidae	-2.42283	-12.1677	10.5256	955	0.666				Troglodytidae	2.20775	-5.43739	9.67611	998	0.5651			Sylviidae	7.7569	-11.1866	24.7173	998	0.3788
	Sylviidae	-718.537	-1219.4	-71.3898	50.32	0.01403			Turdidae	-15.16	-57.94	22.41	848.573	0.1984					Sylviidae	-7.86149	-21.6902	7.95612	998	0.47776				Turdidae	-0.48581	-5.28115	5.23264	889.5	0.8156			Troglodytidae	2.088	-22.2093	26.5364	998	0.8778
	Troglodytidae	-948.722	-1629.59	-173.59	29.7	0.00601		Emberizidae	Fringillidae	-2.774	-21.12	11.75	998	0.72545					Troglodytidae	0.02309	-6.35698	9.36239	998	0.69018			Emberizidae	Fringillidae	2.79788	-0.21274	5.6719	998	0.0762			Turdidae	5.2913	-9.6108	18.0765	1247	0.4208
	Turdidae	-469.131	-1017.75	-1.528	143.46	0.05611			Muscicapidae	7.853	-23.99	36.29	998	0.35471					Turdidae	-6.64169	-22.4213	12.2435	813.096	0.69419				Muscicapidae	-0.29187	-3.90811	3.28139	998	0.8397		Emberizidae	Fringillidae	0.63593	-8.72488	11.7918	998	0.9279
Emberizidae	Fringillidae	-9.9346	-36.6881	12.4747	54.077	0.3106			Paridae	-2.34	-46.51	26.95	998	0.59118				Emberizidae	Fringillidae	-2.1194	-14.1587	11.5307	998	0.873				Paridae	-0.34826	-4.5934	3.20059	1130.5	0.8016			Muscicapidae	0.55606	-9.47589	11.7578	1029.7	0.9238
	Muscicapidae	10.2321	-24.7217	48.8166	150.201	0.3627			Prunellidae	8.472	-13.82	34.06	998	0.22445					Muscicapidae	-9.90761	-27.8633	11.2677	998	0.73908				Prunellidae	0.44265	-2.57411	3.54087	1117.7	0.7655			Paridae	0.70086	-10.3444	10.8831	759.6	0.8958
	Paridae	-13.1498	-69.0368	28.222	104.261	0.3066			Sturnidae	17.39	-9.727	51.64	1090.7	0.11423					Paridae	-9.27814	-22.0552	7.07886	998	0.65491				Sturnidae	-0.464	-4.46178	3.1204	1057.7	0.8156			Passeridae	0.89541	-12.2981	12.8065	998	0.8437
	Phylloscopidae	-81.2303	-163.16	-0.107	4.8	0.0401			Sylviidae	0.4584	-34.93	39.91	998	0.98998					Prunellidae	-8.06037	-18.4757	4.16152	1056.63	0.68297				Sylviidae	2.38065	-2.26974	7.30245	998	0.2846			Prunellidae	2.71324	-6.62853	12.4742	998	0.5431
	Prunellidae	18.5342	-13.5556	52.0344	24.564	0.1663			Troglodytidae	-8.666	-43.45	20.56	1056.09	0.36673					Sturnidae	-8.60697	-22.8613	7.27513	936.36	0.73708				Troglodytidae	2.88397	-2.3958	8.32513	998	0.2585			Sturnidae	-0.16304	-12.2045	10.1251	998	0.992
	Sturnidae	36.3329	-0.6409	90.7363	8.349	0.0581			Turdidae	10.37	-18.27	42.94	998	0.23046					Sylviidae	-8.30122	-17.4839	4.30505	893	0.66894				Turdidae	0.13168	-3.1738	3.67864	998	0.9058			Sylviidae	7.12902	-6.66436	20.2521	998	0.2365
	Sylviidae	-4.362	-61.2127	40.503	215.145	0.8016		Fringillidae	Muscicapidae	10.2467	-23.0014	39.6039	998	0.2665					Troglodytidae	-4.81683	-14.5617	18.09	998	0.765			Fringillidae	Muscicapidae	-3.2024	-7.27059	0.81241	1197.5	0.0962			Troglodytidae	0.6485	-17.5649	18.1699	1114.6	0.9259
	Troglodytidae	-24.781	-79.8921	15.3157	29.899	0.1663			Paridae	-0.5731	-37.6189	43.9233	998	0.6733					Turdidae	-10.2555	-24.0842	5.56212	992	0.57676				Paridae	-3.19831	-6.76664	0.55665	998	0.0681			Turdidae	4.29822	-5.89197	14.1982	998	0.3467
	Turdidae	16.9933	-19.7784	57.6454	59.335	0.1683			Prunellidae	11.3636	-7.8063	37.6182	998	0.1283				Fringillidae	Muscicapidae	-2.37091	-8.75098	6.96839	998	0.78918				Prunellidae	-2.39819	-4.89619	-0.19237	998	0.0481		Fringillidae	Muscicapidae	-0.3061	-10.8843	12.4874	998	0.942
Fringillidae	Muscicapidae	72.1338	-46.0443	218.811	71.381	0.16633			Sturnidae	19.5849	-8.4199	55.3572	998	0.1022					Paridae	-9.03569	-24.8153	9.84955	813.096	0.79319				Sturnidae	-3.33993	-7.72855	0.99505	998	0.1102			Paridae	-0.18509	-10.5752	9.17634	1057.9	0.938
	Paridae	-17.304	-153.149	104.568	409.305	0.5491			Sylviidae	1.9447	-33.0406	41.8591	998	0.7876					Prunellidae	-4.5134	-16.5527	9.13672	998	0.442				Sylviidae	-0.37293	-4.65339	4.2689	998	0.8136			Passeridae	0.26014	-12.2914	12.6699	998	0.932
	Phylloscopidae	-381.502	-768.88	-74.6169	2.848	0.00401			Troglodytidae	-6.3499	-31.929	23.613	998	0.4048					Sturnidae	-12.3016	-30.2573	8.87371	998	0.83808				Troglodytidae	-0.02227	-4.82267	4.54191	769.3	0.996			Prunellidae	2.02127	-5.55476	8.91555	998	0.513
	Prunellidae	105.737	0.1329	228.02	10.447	0.02806			Turdidae	12.5851	-20.6398	39.0137	998	0.1543					Sylviidae	-11.6721	-24.4492	4.68486	998	0.75391				Turdidae	-2.73336	-6.26529	0.19015	998	0.0802			Sturnidae	-0.94751	-13.3261	11.0714	998	0.85
	Sturnidae	167.359	9.7856	353.277	12.061	0.03006		Muscicapidae	Paridae	-10.7332	-51.6451	31.892	998	0.3046					Troglodytidae	-10.4544	-20.8697	1.76752	1022.63	0.78197			Muscicapidae	Paridae	-0.04208	-3.19807	3.48769	998	0.976			Sylviidae	6.14185	-5.25616	18.0989	998	0.273
	Sylviidae	20.2713	-106.202	180.306	99.446	0.67134			Prunellidae	0.8403	-32.8352	33.3635	998	0.7695					Turdidae	-11.001	-25.2553	4.88113	936.36	0.83608				Prunellidae	0.76613	-2.85409	4.18259	998	0.6192			Troglodytidae	0.4753	-15.3315	15.2946	998	0.9
	Troglodytidae	-57.4105	-196.185	52.7047	66.296	0.23848			Sturnidae	9.2296	-4.5352	23.2587	998	0.1383				Muscicapidae	Paridae	-10.6952	-19.8779	1.91105	1112	0.76794				Sturnidae	-0.22872	-2.47885	1.73596	998	0.8236			Turdidae	3.71781	-5.81692	13.0439	891.1	0.377
	Turdidae	102.488	0.6195	231.869	36.889	0.04609			Sylviidae	-8.2178	-51.6268	37.8492	782.28	0.485					Prunellidae	-7.21083	-16.9557	15.696	998	0.864				Sylviidae	2.73308	-1.6914	7.54003	998	0.2325		Muscicapidae	Paridae	-1.3543	-10.1975	5.9177	998	0.63928
Muscicapidae	Paridae	-154.319	-458.855	193.662	104.49	0.1343			Troglodytidae	-17.1822	-43.1853	6.5771	998	0.0842					Sturnidae	-12.6495	-26.4782	3.16812	998	0.67576				Troglodytidae	3.12583	-2.12226	8.69403	1108	0.2405			Passeridae	-1.7968	-13.1635	9.1131	998	0.77154
	Phylloscopidae	-530.429	-1176.73	50.7726	4.737	0.0581			Turdidae	2.194	-9.2119	14.4891	1318.44	0.5571					Sylviidae	-4.76491	-11.145	4.57439	998	0.88818				Turdidae	0.41422	-1.31734	2.52144	998	0.6754			Prunellidae	0.664	-5.3014	7.734	998	0.82365
	Prunellidae	49.7315	-288.481	280.157	158.621	0.4489		Paridae	Prunellidae	12.2864	-23.1766	44.9686	998	0.2285					Troglodytidae	-11.4297	-27.2093	7.45555	813.096	0.89219			Paridae	Prunellidae	0.73565	-2.95895	4.4748	908.3	0.5511			Sturnidae	-0.4962	-6.4369	6.1345	998	0.89178
	Sturnidae	175.475	-4.9709	395.454	14.095	0.0782			Sturnidae	20.4788	-20.3089	60.3766	1022.96	0.1202					Turdidae	-6.9074	-18.9467	16.725	998	0.541				Sturnidae	-0.05531	-3.62069	3.43829	998	0.9439			Sylviidae	2.6069	-6.7475	12.0794	1250	0.59118
	Sylviidae	-125.986	-555.416	163.137	87.327	0.2946			Sylviidae	2.5915	-23.1568	23.3416	998	0.6112				Paridae	Prunellidae	-14.6956	-32.6513	6.47971	988	0.93708				Sylviidae	2.72666	-1.33789	6.42869	998	0.1403			Troglodytidae	-2.2817	-16.7395	11.6991	998	0.76353
	Troglodytidae	-218.174	-502.111	40.0593	18.567	0.0561			Troglodytidae	-5.6415	-50.5651	22.8539	1160.38	0.5651					Sturnidae	-14.0661	-26.8432	2.29086	998	0.85291				Troglodytidae	3.27042	-2.41808	8.86929	740	0.2325			Turdidae	3.5259	-0.7306	8.1431	877.5	0.0982
	Turdidae	55.9044	-58.9778	195.012	45.73	0.2745			Turdidae	13.4844	-25.6354	51.0161	1078.11	0.1944					Sylviidae	-12.8484	-23.2637	-0.62648	1027.63	0.88097				Turdidae	0.53117	-2.91098	3.63776	1022.3	0.6573		Paridae	Passeridae	-0.5983	-13.6303	12.1351	767.1	0.9599
Paridae	Phylloscopidae	-405.913	-1185.71	219.619	9.75	0.2705		Prunellidae	Sturnidae	8.1454	-22.3198	39.6181	998	0.3828					Troglodytidae	-13.395	-27.6493	2.48713	936.36	0.93508			Prunellidae	Sturnidae	-0.88187	-4.4297	2.84205	998	0.6092			Prunellidae	1.6907	-7.6787	8.2226	798.5	0.5451
	Prunellidae	379.559	-23.5157	865.571	93.55	0.0661			Sylviidae	-8.6238	-45.0751	39.6518	998	0.3527					Turdidae	-13.0892	-22.2719	-0.48295	1136.78	0.86694				Sylviidae	2.02748	-2.16076	6.4536	998	0.2966			Sturnidae	0.6986	-8.9707	8.7348	998	0.8697
	Sturnidae	597.161	77.4391	1061.17	54.42	0.024			Troglodytidae	-18.2593	-51.8751	12.6607	998	0.1263				Prunellidae	Sturnidae	-9.60483	-19.3497	13.302	998	0.963				Troglodytidae	2.43973	-2.69101	6.96512	1111.1	0.3166			Sylviidae	4.0101	-4.6932	12.7975	906.7	0.3427
	Sylviidae	80.31	-221.253	387.877	224.77	0.479			Turdidae	1.3859	-29.2687	32.7346	1045.84	0.9078					Sylviidae	-15.0435	-28.8722	0.77412	998	0.77476				Turdidae	-0.26966	-3.15547	2.6607	998	0.8497			Troglodytidae	-1.3873	-15.6325	14.3807	998	0.8657
	Troglodytidae	-155.276	-641.633	221.679	136.07	0.3647		Sturnidae	Sylviidae	-17.27	-52	17.52	935.26	0.1483					Troglodytidae	-7.15891	-13.539	2.18039	998	0.98718			Sturnidae	Sylviidae	3.0167	-1.8876	8.7842	998	0.208			Turdidae	4.5983	-3.5891	12.5075	998	0.1403
	Turdidae	378.792	-84.5513	790.765	81.12	0.0581			Troglodytidae	-25.69	-48.97	-2.459	651.58	0.01403					Turdidae	-13.8237	-29.6033	5.06155	813.096	0.99119				Troglodytidae	3.2919	-2.0712	9.638	998	0.246		Passeridae	Prunellidae	2.02125	-8.52981	13.1311	998	0.745
Phylloscopidae	Prunellidae	-3271.88	-5012.14	-297.731	2.796	0.00401			Turdidae	-6.531	-20.57	5.863	998	0.23647				Sturnidae	Sylviidae	-9.3014	-21.3407	14.331	998	0.64				Turdidae	0.5942	-1.8802	3.0718	998	0.621			Sturnidae	0.83078	-10.8759	13.7131	998	0.932
	Sturnidae	-1728.78	-3915.58	-267.097	7.73	0.00802		Sylvidae	Troglodytidae	-8.906	-52.84	26.75	998	0.4008					Troglodytidae	-17.0896	-35.0453	4.08571	1003.63	0.823			Sylviidae	Troglodytidae	0.550018	-4.84889	7.54496	847.2	0.8717			Sylviidae	4.22305	-8.58089	17.1146	1120.8	0.509
	Sylviidae	-371.363	-868.052	30.1895	2.642	0.0822			Turdidae	10.28	-28.58	49.82	998	0.33066					Turdidae	-16.4601	-29.2372	-0.10314	936.36	0.95191				Turdidae	-2.25239	-6.71426	3.17832	1092.4	0.2986			Troglodytidae	-1.09266	-21.0102	14.7928	928	0.912
	Troglodytidae	-1435.35	-2675.55	37.924	4.121	0.06613		Troglodytidae	Turdidae	18.976	-1.7454	41.3517	998	0.0521				Sylviidae	Troglodytidae	-15.2424	-25.6577	-3.02048	1145	0.97997			Troglodytidae	Turdidae	-2.7119	-7.4024	2.2494	998	0.2645			Turdidae	4.86698	-6.4907	16.6724	998	0.435
	Turdidae	-336.469	-653.958	-5.8087	7.535	0.01603													Turdidae	-15.789	-30.0433	0.09313	998	0.334											Prunellidae	Sturnidae	-1.08867	-8.07223	5.52567	998	0.72144
Prunellidae	Sturnidae	38.2759	-23.8415	134.58	23.787	0.1764												Troglodytidae	Turdidae	-15.4832	-24.6659	-2.87695	998	0.96594												Sylviidae	2.08498	-7.52715	11.4115	998	0.62124
	Sylviidae	-46.5591	-138.308	24.7034	24.353	0.1283		Season																			Season									Troglodytidae	-3.01298	-20.4739	9.51013	998	0.71142
	Troglodytidae	-81.8121	-163.262	-2.02145	9.125	0.024		Autumn	Spring	-3.9855	-7.8136	0.1367	1249.89	0.0541													Autumn	Spring	-0.531183	-1.72854	0.73762	998	0.4309			Turdidae	2.87552	-3.10821	8.77792	998	0.25651
	Turdidae	3.98731	-51.9816	61.9344	162.888	0.9539			Summer	-1.8428	-8.278	5.4818	998	0.5772				Parasite Type										Summer	-1.43571	-3.45191	0.562111	998	0.1703		Sturnidae	Sylviidae	3.1995	-6.85592	13.4523	998	0.517
Sturnidae	Sylviidae	-631.148	-1619.86	575.084	235.437	0.0802			Winter	4.0085	0.0941	6.9806	998	0.012				Capillaria	Cestode	-10.372	-15.3549	-5.38573	998	<0.001				Winter	0.309074	-0.7703	1.34026	998	0.5451			Troglodytidae	-1.95392	-16.2734	13.9453	998	0.8236
	Troglodytidae	-966.31	-1725.63	-179.77	56.751	0.012		Spring	Summer	2.163	-2.906	7.608	998	0.4469					Eimeria	-8.2874	-12.8956	-3.72988	998	<0.001			Spring	Summer	-0.916859	-2.5024	0.77881	1146.4	0.2405			Turdidae	3.88638	-1.52323	10.136	998	0.1703
	Turdidae	-255.838	-718.132	142.756	226.542	0.1423			Winter	7.944	4.08	11.99	998	<0.001					Isospora	4.64535	1.39193	8.30801	894.896	0.00601				Winter	0.879667	-0.299335	2.20348	1072.2	0.2064		Sylviidae	Troglodytidae	-5.2122	-23.0895	10.5833	998	0.5411
Sylvidae	Troglodytidae	-66.2841	-639.108	555.828	418.07	0.5471		Summer	Winter	5.49	-1.793	11.7	998	0.11222					Monocystis	-8.92131	-13.625	-4.33403	921.46	<0.001			Summer	Winter	1.81903	-0.11516	3.86502	885.3	0.0802			Turdidae	0.95164	-6.93297	11.0354	998	0.8397
	Turdidae	192.98	-343.534	853.386	36.94	0.2265													Porrocaecum	-9.37504	-14.0295	-4.36509	998	<0.001											Troglodytidae	Turdidae	5.59485	-8.82721	19.3541	998	0.4248
Troglodytidae	Turdidae	622.407	100.927	1120.12	12.39	0.00601													Syngamus	3.57566	0.18061	6.86955	1107.19	0.03607
								Geographical Region											Trematode	-9.00018	-13.4815	-4.38575	998	<0.001			Geographical Region
								East England	Northwest England	4.003	-56.9207	77.7431	998	0.507				Cestode	Eimeria	2.6784	-9.485	8.7479	759	0.825			East England	Northwest England	0.042078	-10.5533	8.93379	998	0.6413		Parasite Genus
Season									Northwest Wales	3.2448	-57.7912	81.9582	998	0.8236					Isospora	-10.2939	-22.4319	-4.84274	998	<0.001				Northwest Wales	-2.42106	-9.01379	8.72378	998	0.4589		Capillaria	Cestode	-9.1811	-13.5729	-4.2143	998	<0.001
Autumn	Spring	-145.349	-277.391	-8.8215	69.332	0.0261			Southeast England	-7.4815	-85.4968	55.1582	998	0.4228					Monocystis	2.70634	-9.68897	8.90987	998	0.849				Southeast England	1.60891	-10.6124	8.18566	998	0.3567			Eimeria	-8.8886	-12.9387	-4.4141	998	<0.001
	Summer	-74.6181	-297.411	164.634	93.763	0.523			Southern Ireland	-3.6363	-78.3414	62.3653	998	0.4709					Porrocaecum	2.53341	-9.52896	8.20869	998	0.984				Southern Ireland	-1.45479	-9.54725	7.52007	998	0.4108			Isospora	4.1207	0.7803	7.1664	998	0.1042
	Winter	114.111	7.5098	217.008	126.204	0.022			Southwest England	-0.3444	-72.7538	58.6921	998	0.9038					Syngamus	14.814	3.23301	20.2425	839.3	0.017				Southwest England	-0.011486	-8.80854	7.50662	998	0.7275			Monocystis	-9.5103	-13.8613	-4.6422	998	<0.001
Spring	Summer	74.0951	-74.3466	254.986	66.17	0.3006		Northwest England	Northwest Wales	-5.127	-93.66	79.96	998	0.4088					Trematode	2.9929	-9.08983	9.0017	885	0.914			Northwest England	Northwest Wales	-1.16661	-11.2453	11.9058	998	0.8036			Porrocaecum	-9.7717	-14.3675	-5.406	998	<0.001
	Winter	209.834	60.9815	333.98	27.75	<0.001			Southeast England	-7.457	-96.75	56.63	998	0.2766				Eimeria	Monocystis	2.3466	-9.9204	8.9531	998	0.695				Southeast England	-0.39405	-10.5369	-10.4629	998	0.0343			Syngamus	2.7635	-0.4566	6.2285	998	0.3868
Summer	Winter	48.8728	-24.6768	145.101	13.341	0.14629			Southern Ireland	-13.97	-73.97	87.73	998	0.3106					Porrocaecum	2.1318	-10.3023	8.739	998	0.7775				Southern Ireland	-2.05075	-15.3414	6.97912	998	0.6433			Trematode	-9.2984	-14.1789	-5.1369	998	<0.001
									Southwest England	-2.856	-83.14	56.25	998	0.3968					Syngamus	14.6132	3.3823	20.7853	986	<0.001				Southwest England	-0.51316	-8.0323	9.21531	998	0.04148		Cestode	Eimeria	0.9924	-3.992	5.8519	1123	0.9078
								Northwest Wales	Southeast England	-3.276	-90.38	68.8	998	0.49699					Trematode	2.6308	-9.3297	9.0812	998	0.732			Northwest Wales	Southeast England	0.85721	-9.69014	6.70041	998	0.6232			Isospora	-11.9799	-16.9389	-7.73874	998	<0.001
Geographical Region									Southern Ireland	1.307	-89.55	68.66	910.683	0.52906				Isospora	Eimeria	-9.89965	-21.0658	-4.37199	998	<0.001				Southern Ireland	1.75351	-8.15139	11.7837	998	0.8096			Monocystis	1.02034	-4.19597	6.01387	998	0.898
East England	Northwest England	282.107	-776.889	2210.02	998	0.3727			Southwest Wales	2.566	-65.56	73.55	825.373	0.87174					Monocystis	-10.5027	-22.4906	-5.26969	981.3	0.04				Southwest Wales	2.96037	-6.09151	9.88753	998	0.2625			Porrocaecum	0.84741	-4.03596	5.31269	998	0.846
	Northwest Wales	91.9675	-1530.5	968.556	998	0.8838		Southeast England	Southern Ireland	1.1664	-69.6888	92.7708	998	0.8878					Porrocaecum	-10.9237	-22.5516	-5.10294	998	<0.001			Southeast England	Southern Ireland	-0.47642	-12.1979	8.99587	998	0.8537			Syngamus	13.128	8.72601	17.3465	844	<0.001
	Southeast England	-102.916	-1910.27	1207.03	998	0.3246			Southwest England	4.6339	-71.1903	53.5261	998	0.489					Syngamus	1.67536	-8.41995	5.94584	998	<0.001				Southwest England	2.77482	-5.28265	13.8423	998	0.2345			Trematode	1.3069	-3.59683	6.1057	998	0.668
	Southern Ireland	5.0052	-1449.12	1760.72	998	0.3888		Southern Ireland	Southwest England	-4.4265	-95.6675	95.0179	1438.28	0.5511					Trematode	-10.4867	-21.9606	-4.79244	748	0.028			Southern Ireland	Southwest England	0.71131	-6.60825	10.5929	998	0.2786		Eimeria	Monocystis	0.6606	-4.4274	6.0571	998	0.7535
	Southwest England	-0.6604	-1307.86	1014.15	1042.33	0.9259												Monocystis	Porrocaecum	2.94562	-9.4539	9.26174	998	0.951												Porrocaecum	0.4458	-4.8093	5.843	998	0.7395
Northwest England	Northwest Wales	-194.571	-1301.72	945.146	998	0.2986													Syngamus	15.3138	3.9913	21.5244	998	<0.001												Syngamus	12.9272	8.8753	17.8893	998	<0.001
	Southeast England	-267.921	-1449.64	776.654	993.28	0.20842		Ecological Variables											Trematode	3.36116	-8.49016	9.84218	998	0.842			Ecological Variables								Isospora	Trematode	0.9448	-3.8367	6.1852	998	0.8938
	Southern Ireland	-303.469	-1086.16	1081.46	998	0.20842			Habitat Diversity	0.2357	-2.37	-2.0821	998	0.024				Porrocaecum	Syngamus	15.3349	3.5924	21.0061	998	<0.001				Habitat Diversity	0.709622	-1.33	-0.023963	998	0.0481			Eimeria	-11.5856	-15.5728	-7.26799	998	<0.001
	Southwest England	-184.83	-1294.77	644.725	998	0.27255			Diet Diversity	-2.3599	-6.8236	1.4044	998	0.1864					Trematode	3.3898	-8.5884	9.9714	998	0.80174				Diet Diversity	0.216353	-0.978985	1.21155	998	0.6934			Monocystis	-12.1887	-16.9976	-8.16569	981.3	<0.001
Northwest Wales	Southeast England	-27.7122	-186.994	127.232	570.387	0.3968			Feeder Presence (Yes vs No)	0.1748	-4.4152	5.0008	998	0.9639				Syngamus	Trematode	-8.9067	-20.4566	-3.6126	998	0.029				Feeder Presence (Yes vs No)	-0.551858	-2.49911	-1.73282	998	0.044			Porrocaecum	-12.6097	-17.0586	-7.99894	998	<0.001
	Southern Ireland	-21.4011	-158.213	130.333	769.106	0.4529																														Syngamus	-0.01064	-2.92695	3.04984	998	0.3768
	Southwest Wales	-14.135	-150.794	124.477	573.932	0.9479		Host Variable																			Host Variable									Trematode	-12.1727	-16.4676	-7.68844	1178.4	<0.001
Southeast England	Southern Ireland	8.6268	-362.167	487.974	1071.71	0.84569			Age (Juvenile vs Adult)	2.5336	0.3566	5.0644	998	0.0321				Season										Age (Juvenile vs Adult)	-0.314738	-1.07986	0.438589	998	0.4128		Monocystis	Porrocaecum	1.25962	-3.9609	6.36574	998	0.952
	Southwest England	38.5474	-261.703	351.16	832.077	0.37675												Autumn	Spring	0.13215	-3.99886	4.39623	896.099	0.94188												Syngamus	13.6278	9.4843	18.6284	998	<0.001
Southern Ireland	Southwest England	69.3955	-541.309	772.505	4201.4	0.4629		Significant values denoted in bold											Summer	-2.88215	-9.47984	4.63682	998	0.38677			Significant values denoted in bold									Trematode	1.67516	-2.99716	6.94618	998	0.904
																			Winter	1.76242	-1.78686	5.1449	998	0.3507											Porrocaecum	Syngamus	13.6489	9.0854	18.1101	998	<0.001
																		Spring	Summer	1.653	-3.45086	4.94423	998	0.874												Trematode	1.7038	-3.0954	7.0754	998	0.86774
Ecological Variables								Avian Family											Winter	0.569	-8.93184	5.18482	998	0.379			Avian Family								Syngamus	Trematode	-10.5927	-14.9636	-6.5086	998	<0.001
	Habitat Diversity	5.543	-56.2788	69.3787	148.829	0.8317		Sturnidae	Troglodytidae	-25.69	-48.97	-2.459	651.58	0.01403				Summer	Winter	-1.233	-1.23886	5.6929	898	0.774			Fringillidae	Prunellidae	-2.39819	-4.89619	-0.19237	0.0481
	Diet Diversity	-64.7167	-181.325	-41.3647	116.152	0.0228
	Feeder Presence (Yes vs No)	-4.3836	-160.019	177.874	96.419	0.9719		Season																			Geographical Region								Geographical Region
								Winter	Autumn	4.0085	0.0941	6.9806	998	0.012				Geographical Region									Northwest England	Southeast England	-0.39405	-10.5415	-10.4615	0.0343			East England	Northwest England	0.3644	-6.3132	6.4005	998	0.8978
Host Variable									Spring	7.944	4.08	11.99	998	<0.001				East England	Northwest England	-78.6489	-298.148	80.8351	3.55	0.61523				Southwest England	-0.51316	-9.21531	-8.0323	0.04148				Northwest Wales	-1.235	-5.546	3.3848	1148.3	0.5912
	Age (Juvenile vs Adult)	91.7096	3.2795	174.781	83.327	0.014													Northwest Wales	-38.4227	-107.97	27.6951	9.56	0.31263												Southeast England	-0.3227	-5.5176	4.9154	1127.4	0.9018
								Ecological Variables											Southeast England	-69.8062	-123.42	30.8246	8.594	0.773			Ecological Variables									Southern Ireland	0.6894	-5.6699	6.4964	998	0.7976
Significant values denoted in bold									Habitat Diversity	0.2357	-2.37	-2.0821	998	0.024					Southern Ireland	-51.7924	-180.702	71.6458	8.662	0.41483				Habitat Diversity	0.709622	-1.33	-0.023963	0.0481				Southwest England	0.8782	-4.847	6.4587	897.7	0.7335
																			Southwest England	-43.4808	-167.065	39.4291	5.557	0.44489				Feeder Presence (Yes vs No)	-0.551858	-2.49911	-1.73282	0.044			Northwest England	Northwest Wales	-1.5571	-6.1452	4.3595	998	0.5491
								Host Variable										Northwest England	Northwest Wales	-70.832	-225.111	32.2686	9.834	0.532												Southeast England	-0.53	-7.6217	6.5361	998	0.8858
Avian Family									Age (Juvenile vs Adult)	2.5336	0.3566	5.0644	998	0.0321					Southeast England	-69.1579	-112.588	69.7957	10.023	0.389												Southern Ireland	0.564	-6.613	8.1071	998	0.8838
Acrocephalidae	Corvidae	767.123	0.5789	1549.19	0.0321														Southern Ireland	-39.8229	-205.098	77.5463	3.823	0.75952												Southwest England	0.6782	-5.2234	6.4967	998	0.8337
	Phylloscopidae	-2604.02	-6098.42	-80.4862	0.018														Southwest England	-72.3905	-226.689	32.1549	9.372	0.476											Northwest Wales	Southeast England	0.96885	-4.72836	5.97212	998	0.7074
Corvidae	Emberizidae	-694.841	-1221.29	-59.1028	0.03006													Northwest Wales	Southeast England	-53.4227	-122.97	77.0458	8.261	0.689												Southern Ireland	2.03528	-2.79677	7.52616	998	0.4469
	Fringillidae	-767.327	-1266.14	-11.3497	0.01804														Southern Ireland	-84.8062	-138.42	44.8291	7.294	0.533												Southwest Wales	2.09778	-2.33375	6.2881	1373	0.3387
	Muscicapidae	-541.162	-1001.43	-37.9807	0.03407														Southwest Wales	-71.7232	-256.302	44.3642	9.243	0.248											Southeast England	Southern Ireland	1.23679	-4.30863	8.7237	998	0.693
	Paridae	-819.388	-1292.95	-149.244	0.01603													Southeast England	Southern Ireland	-58.4808	-182.065	75.1957	4.253	0.741												Southwest England	1.33113	-3.99994	7.11472	998	0.681
	Phylloscopidae	-1456.88	-2471.92	-460.678	0.00401														Southwest England	-82.1579	-125.588	56.7957	7.257	0.652											Southern Ireland	Southwest England	-0.4582	-6.0789	4.9855	501.7	0.87375
	Sylviidae	-718.537	-1219.4	-71.3898	0.01403													Southern Ireland	Southwest England	-71.5818	-157.838	52.4508	9.277	0.465
	Troglodytidae	-948.722	-1629.59	-173.59	0.00601
Emberizidae	Phylloscopidae	-81.2303	-163.16	-0.107	0.0401																														Season
Fringillidae	Phylloscopidae	-381.502	-768.88	-74.6169	0.00401													Ecological Variables																	Autumn	Spring	0.4051	-3.6866	4.7584	998	0.8257
	Prunellidae	105.737	0.1329	228.02	0.02806														Habitat Diversity	0.64917	-1.58508	2.76561	998	0.52705												Summer	-0.6729	-6.201	5.0622	1249.2	0.7916
	Sturnidae	167.359	9.7856	353.277	0.03006														Diet Diversity	0.90051	-2.72588	4.56075	1109.48	0.6493												Winter	1.8721	-1.4721	5.4911	998	0.3086
	Turdidae	102.488	0.6195	231.869	0.04609														Feeder Presence (Yes vs No)	0.02207	-7.67733	6.76025	1429.95	0.98998											Spring	Summer	-1.0708	-5.2236	3.0469	998	0.6072
Paridae	Sturnidae	597.161	77.4391	1061.17	0.024																															Winter	1.4333	-2.4402	5.682	998	0.507
Phylloscopidae	Prunellidae	-3271.88	-5012.14	-297.731	0.00401													Host Variable																	Summer	Winter	2.58992	-3.03709	8.99526	998	0.3727
	Sturnidae	-1728.78	-3915.58	-267.097	0.00802														Age (Juvenile vs Adult)	-0.7155	-13.9834	13.3028	998	0.87375
	Turdidae	-336.469	-653.958	-5.8087	0.01603
Sturnidae	Troglodytidae	-966.31	-1725.63	-179.77	0.012													Significant values denoted in bold																	Ecological Variables
Troglodytidae	Turdidae	622.407	100.927	1120.12	0.00601																															Habitat Diversity	0.7467	-1.4128	2.8934	998	0.483
																																				Diet Diversity	0.9904	-2.4618	4.4965	874.7	0.5651
																		Parasite Genus																		Feeder Presence (Yes vs No)	0.837	-4.0872	6.0254	1030.3	0.7675
Season																		Capillaria	Cestode	-10.372	-15.3549	-5.38573	<0.001
Autumn	Spring	-145.349	-277.391	-8.8215	0.0261														Eimeria	-8.2874	-12.8956	-3.72988	<0.001												Host Variable
	Winter	114.111	7.5098	217.008	0.022														Isospora	4.64535	1.39193	8.30801	0.00601													Age (Juvenile vs Adult)	-0.3679	-1.154	0.498	998	0.359
Spring	Winter	209.834	60.9815	333.98	<0.001														Monocystis	-8.92131	-13.625	-4.33403	<0.001
																			Porrocaecum	-9.37504	-14.0295	-4.36509	<0.001												Significant values denoted in bold
																			Syngamus	3.57566	0.18061	6.86955	0.03607
Ecological Variables																			Trematode	-9.00018	-13.4815	-4.38575	<0.001
	Diet Diversity	-64.7167	-181.325	-41.3647	0.0228													Isospora	Cestode	-10.2939	-22.4319	-4.84274	<0.001												Parasite Genus
																			Eimeria	-9.89965	-21.0658	-4.37199	<0.001												Capillaria	Cestode	-9.1811	-13.5729	-4.2143	<0.001
Host Variable																			Monocystis	-10.5027	-22.4906	-5.26969	0.04													Eimeria	-8.8886	-12.9387	-4.4141	<0.001
	Age (Juvenile vs Adult)	91.7096	3.2795	174.781	0.014														Porrocaecum	-10.9237	-22.5516	-5.10294	<0.001													Monocystis	-9.5103	-13.8613	-4.6422	<0.001
																			Syngamus	1.67536	-8.41995	-5.94584	<0.001													Porrocaecum	-9.7717	-14.3675	-5.406	<0.001
																			Trematode	-11.0807	-19.6096	-6.14044	<0.001													Trematode	-9.2984	-14.1789	-5.1369	<0.001
																		Syngamus	Cestode	14.814	3.23301	20.2425	0.017												Isospora	Cestode	-11.9799	-16.9389	-7.73874	<0.001
																			Eimeria	14.6132	3.3823	20.7853	<0.001													Eimeria	-11.5856	-15.5728	-7.26799	<0.001
																			Monocystis	15.3138	3.9913	21.5244	<0.001													Monocystis	-12.1887	-16.9976	-8.16569	<0.001
																			Porrocaecum	15.3349	3.5924	21.0061	<0.001													Porrocaecum	-12.6097	-17.0586	-7.99894	<0.001
																			Trematode	-8.9067	-20.4566	-3.6126	0.029													Trematode	-12.1727	-16.4676	-7.68844	<0.001
																																			Syngamus	Cestode	13.128	8.72601	17.3465	<0.001
																																				Eimeria	12.9272	8.8753	17.8893	<0.001
																																				Monocystis	13.6278	9.4843	18.6284	<0.001
																																				Porrocaecum	13.6489	9.0854	18.1101	<0.001
																																				Trematode	-10.5927	-14.9636	-6.5086	<0.001
